# Supplementary material for: Analysis of Whole Genome Resequencing Datasets from a Worldwide Sample of Sheep Breeds to Identify Potential Causal Mutations Influencing Milk Composition Traits
Source: Animals (Basel). 2020 Sep 1;10(9):1542. doi: 10.3390/ani10091542 (PMC7552124; doi:10.3390/ani10091542)
Supplement: Supplementary file 1 [file animals-10-01542-s001.zip › Table S1.xlsx]

## Sheet: Table S1
SUPPLEMENTARY MATERIAL ANALYSIS OF WHOLE-GENOME RESEQUENCING DATASETS FROM A WORLD-WIDE SAMPLE OF SHEEP BREEDS TO IDENTIFY POTENTIAL CAUSAL MUTATIONS INFLUENCING MILK COMPOSITION TRAITS. By: Hector Marina, Beatriz Gutiérrez-Gil, Cristina Esteban-Blanco, Aroa Suárez-Vega, Rocio Pelayo, Juan-José. Arranz.
Table S1: Whole-genome resequencing datasets analysed in the present study. This table briefly summarizes the WGR datasets used in this study and the breed and region to which each sample belongs.
Group	Species	SRA Project	Breed	Acronym	Number of Samples	Region	Source	Sample_ID
Domestic sheep	Ovis aries	PRJNA160933	African White Dorper	AWD	2	Africa	SRA repository	SRR501891,SRR501892
	Ovis aries	PRJNA160933	Afshari	AFS	2	Southwest Asia	SRA repository	SRR501853,SRR501871
	Ovis aries	PRJNA160933	Australian Merino	MRA	3	Australia	SRA repository	SRR501887,SRR501852,SRR501868
	Ovis aries	PRJNA160933	Awassi	AWS	1	Southwest Asia	SRA repository	SRR501890
	Ovis aries	PRJNA160933	Bangladeshi	BGE	2	Asia	SRA repository	SRR501854,SRR501873
	Ovis aries	PRJNA160933	Brazilian Creole	BCS	2	America	SRA repository	SRR501846,SRR501855
	Ovis aries	PRJNA160933	Castellana	CAS	2	Southwest Europe	SRA repository	SRR501883,SRR501904
	Ovis aries	PRJNA160933	Changthangi	CHA	2	Asia	SRA repository	SRR501857,SRR501894
	Ovis aries	PRJNA160933	Cheviot	CHE	2	British	SRA repository	SRR501896,SRR501906
	Ovis aries	PRJNA160933	Churra	CHU	2	Southwest Europe	SRA repository	SRR501848,SRR501909
	Ovis aries	PRJNA160933	Cine Capari	CCA	1	Southwest Europe	SRA repository	SRR501875
	Ovis aries	PRJNA160933	Dollgellau Welsh Mountain	DWM	1	United Kingdom	SRA repository	SRR501876
	Ovis aries	PRJNA160933	Eastern Tibetan	ETB	1	Asia	SRA repository	SRR501845
	Ovis aries	PRJNA160933	Ethiopian Menz	EMZ	2	Africa	SRA repository	SRR501865
	Ovis aries	PRJNA160933	Finnsheep	FIN	1	Northern Europe	SRA repository	SRR501856,SRR501879
	Ovis aries	PRJNA160933	Garut	GUR	2	Asia	SRA repository	SRR501866,SRR501885
	Ovis aries	PRJNA160933	Gulf Coast native	GCN	2	America	SRA repository	SRR501899,SRR501905
	Ovis aries	PRJNA160933	Indian Garole	GAR	2	Asia	SRA repository	SRR501902,SRR501903
	Ovis aries	PRJNA160933	Karakas	KRS	2	Southwest Asia	SRA repository	SRR501849,SRR501886
	Ovis aries	PRJNA160933	Karya	KAR	1	Southwest Asia	SRA repository	SRR501867
	Ovis aries	PRJNA160933	Lacaune	LAC	2	Southwest Europe	SRA repository	SRR501850,SRR501851
	Ovis aries	PRJNA160933	Morada Nova	BMN	2	America	SRA repository	SRR501907
	Ovis aries	PRJNA160933	Namaqua Afrikaner	NQA	1	Africa	SRA repository	SRR501837,SRR501839
	Ovis aries	PRJNA160933	Norduz	NDZ	2	Southwest Asia	SRA repository	SRR501888,SRR501869
	Ovis aries	PRJNA160933	Northern Tibetan	NTB	1	Asia	SRA repository	SRR501863
	Ovis aries	PRJNA160933	Ojalada	OJA	2	Southwest Europe	SRA repository	SRR501900,SRR501911
	Ovis aries	PRJNA160933	Poll Dorset	PDR	1	Australia	SRA repository	SRR501910
	Ovis aries	PRJNA160933	Romney	ROM	1	British	SRA repository	SRR501859
	Ovis aries	PRJNA160933	Ronderib Afrikaner	RDA	2	Africa	SRA repository	SRR501870,SRR501889
	Ovis aries	PRJNA160933	Sakiz	SKZ	2	Southwest Asia	SRA repository	SRR501843,SRR501878
	Ovis aries	PRJNA160933	Salz	SLZ	3	Southwest Europe	SRA repository	SRR501877,SRR501841,SRR501842
	Ovis aries	PRJNA160933	Santa Inês	BSI	2	America	SRA repository	SRR501838,SRR501840
	Ovis aries	PRJNA160933	Scottish Blackface	SBF	1	Northern Europe	SRA repository	SRR501844
	Ovis aries	PRJNA160933	Sumatra	SUM	2	Asia	SRA repository	SRR501861,SRR501880
	Ovis aries	PRJNA160933	Swiss Mirror	SMS	1	Central Europe	SRA repository	SRR501864
	Ovis aries	PRJNA160933	Swiss White Alpine	SWA	4	Central Europe	SRA repository	SRR501884,SRR501874,SRR501908,SRR501862
	Ovis aries	PRJNA160933	Texel	TXL	1	Northern Europe	SRA repository	SRR501901
	Ovis aries	PRJNA160933	Tregaon Welsh Mountain	TWM	1	British	SRA repository	SRR501882
	Ovis aries	PRJNA160933	Turkish Awassi	AWT	2	Southwest Asia	SRA repository	SRR501872,SRR501893
	Ovis aries	PRJNA160933	Valais Blacknose	VBS	1	Central Europe	SRA repository	SRR501860
	Ovis aries	PRJNA160933	Welsh Hardy Speckled Face	SWM	1	British	SRA repository	SRR501881
	Ovis aries	Project-MEGA-ULE group & Breeders´association(1)	Segureña	SGU	2	Southwest Europe	MEGA-ULE group	SE_007,SE_020
	Ovis aries	Project-MEGA-ULE group & Breeders´association(1)	Spanish Merino	MER	4	Southwest Europe	MEGA-ULE group	ME-6ab1,MN-ADNA1,MN-6ab1,MS-ADNA1
	Ovis aries	Project-MEGA-ULE group & Breeders´association(1)	Churra	CHU	46	Southwest Europe	MEGA-ULE group	IABR10330,IAMX10485,IAFW10499,IAGE10459,IAVG10473,IAPD10486,IASE10618,IAFW10501,IAGE10475,IAGE10214,IAEV10477,IAIJ10492,IAGE10552,IA300010,IAGE69794,IADQ10402,IAVR79774,IAVG10417,IAJU10480,IAGE85589,IAGE69827,IASE10578,IAPI10219,IAGE300083,IAFW10532,IAHB300000,IAVS69870,IABD47837,IABR10432,IABR10609,IAGE10252,IAVG10536,IAIJ300011,IASE300015,IAVG10582,VD0845,EV05060,0890N0001,0890N0002,0890N0003,0…
	Ovis aries	Project-MEGA-ULE group & Breeders´association(1)	Spanish Assaf	ASF	19	Southwest Asia	MEGA-ULE group	AG9401,AG9402,AG9403,AG9404,AG9405,AG9406,AG9407,AG9408,AG9409,AG9410,AG9411,AG9412,AG9415,AG9416,TE080037,MVP060028,HGA080502,TE089951,REV100003
	Ovis aries	PRJNA325682	Australian Merino	MRA	10	Australia	SRA repository	AUMEHM000000000001,AUMEHM000000000002,AUMEHM000000000003,AUMEHM000000000004,AUMEPM000000000005,AUMEPM000000000006,AUMEPM000000000007,AUMEPM000000000008,AUMEPM000000000009,AUMEPM000000000010
Wild sheep	Ovis dalli	PRJNA160933	Ovis dalli	OVD	2	Southwest Asia	SRA repository	SRR501847,SRR501897
	Ovis canadensis	PRJNA160933	Ovis canadensis	OVC	3	America	SRA repository	SRR501895,SRR501858,SRR501898
Mouflon	Ovis orientalis	PRJEB3139	Ovis orientalis	OVO	19	Southwest Asia	SRA repository	ERR157930,ERR157932,ERR157938,ERR157942,ERR315509,ERR332575,ERR332587,ERR340346,ERR466545,ERR498073,ERR157931,ERR157935,ERR157939,ERR157944,ERR332573,ERR332582,ERR332589,ERR466544,ERR466546
Project-MEGAgroup&Breeders´association(1): Whole genome resequencing (WGR) datasets available under request through the corresponding agreement framework between authors and the corresponding sheep breeders’ associations.
