# Supplementary material for: Analysis of Whole Genome Resequencing Datasets from a Worldwide Sample of Sheep Breeds to Identify Potential Causal Mutations Influencing Milk Composition Traits
Source: Animals (Basel). 2020 Sep 1;10(9):1542. doi: 10.3390/ani10091542 (PMC7552124; doi:10.3390/ani10091542)
Supplement: Supplementary file 1 [file animals-10-01542-s001.zip › Table S2.xlsx]

## Sheet: Table S2
SUPPLEMENTARY MATERIAL ANALYSIS OF WHOLE-GENOME RESEQUENCING DATASETS FROM A WORLD-WIDE SAMPLE OF SHEEP BREEDS TO IDENTIFY POTENTIAL CAUSAL MUTATIONS INFLUENCING MILK COMPOSITION TRAITS. By: Hector Marina, Beatriz Gutiérrez-Gil, Cristina Esteban-Blanco, Aroa Suárez-Vega, Rocio Pelayo, Juan-José. Arranz.
Table S2. Coordinates of the 24 milk composition candidate genes studied in this work. Worksheet providing the coordinates of the genomic regions containing the candidate genes related to milk protein genes and milk fatty acid metabolism considered in this study according to the sheep reference genome Oar_v3.1 (https://www.ensembl.org/Ovis_aries/Info/Index).
Gene groups		Chr	Start position	End position	Ensembl ID	Gene symbol	Gene Name
Milk protein genes	Caseins	6	85089487	85102981	ENSOARG00000010276	CSN1S1	as1-Casein
		6	85116827	85122776	ENSOARG00000010477	CSN2	b-Casein
		6	85184160	85195356	ENSOARG00000010683	CSN1S2	as2-Casein
		6	85309552	85316834	ENSOARG00000011084	CSN3	k-Casein
	Whey proteins	3	3570834	3575566	ENSOARG00000005099	PAEP	b-Lactoglobulin (also known as progestagen-associated endometrial protein)
		3	137390403	137392415	ENSOARG00000019223	LALBA	a-Lactalbumin
Milk fat genes	Acetate triacylglycerol synthesis	3	20547394	20594606	ENSOARG00000016144	LPIN1	Lipin 1
		9	13566142	13575279	ENSOARG00000014070	DGAT1	Diacylglycerol transferase
		22	31632402	31697933	ENSOARG00000010969	GPAM	Glycerol-3-phosphate acyltransferase mitochondrial
	Fatty acid synthesis and desaturation	11	13029441	13257871	ENSOARG00000000829	ACACA	Acetyl-coenzyme A carboxylase alpha
		11	49940273	49955854	ENSOARG00000017168	FASN	Fatty acid synthase
		22	20409240	20421839	ENSOARG00000014674	SCD	Stearoyl-CoA desaturase
	Fatty acid activation and intracellular transport	2	183674973	183679298	ENSOARG00000012490	DBI	Diazepam binding inhibitor, acyl-CoA binding protein
		2	235135457	235145925	ENSOARG00000001603	FABP3	Fatty acid binding protein 3
		13	63747999	63791523	ENSOARG00000010787	ACSS2	Acyl-CoA synthetase short chain family member 2
		26	13921746	13964184	ENSOARG00000007614	ACSL1	Acyl-CoA synthetase long chain family member 1
	Fatty acid import into cells	2	45652122	45675906	ENSOARG00000010719	LPL	Lipoprotein lipase
		2	70468444	70486178	ENSOARG00000013303	VLDLR	Very-Low Density Lipoprotein Receptor
		3	3791475	3801001	ENSOARG00000005444	CEL	Carboxyl ester lipase
	Lipid droplet formation	3	92173045	92241272	ENSOARG00000010953	XDH	Xanthine dehydrogenase
		20	30524486	30529827	ENSOARG00000000198	BTN1A1	Butyrophilin dehydrogenase
	Other genes related with lipid metabolism	2	87100232	87108066	ENSOARG00000014199	PLIN2	Perilipin 2
		5	22582095	22657624	ENSOARG00000017050	SLC27A6	Solute carrier family 27 member 6
		9	57536525	57541042	ENSOARG00000009344	FABP4	Fatty acid binding protein 4, adipocyte
