# Supplementary material for: Analysis of Whole Genome Resequencing Datasets from a Worldwide Sample of Sheep Breeds to Identify Potential Causal Mutations Influencing Milk Composition Traits
Source: Animals (Basel). 2020 Sep 1;10(9):1542. doi: 10.3390/ani10091542 (PMC7552124; doi:10.3390/ani10091542)
Supplement: Supplementary file 1 [file animals-10-01542-s001.zip › Table S3.xlsx]

## Sheet: Table S3
SUPPLEMENTARY MATERIAL ANALYSIS OF WHOLE-GENOME RESEQUENCING DATASETS FROM A WORLD-WIDE SAMPLE OF SHEEP BREEDS TO IDENTIFY POTENTIAL CAUSAL MUTATIONS INFLUENCING MILK COMPOSITION TRAITS. By: Hector Marina, Beatriz Gutiérrez-Gil, Cristina Esteban-Blanco, Aroa Suárez-Vega, Rocio Pelayo, Juan-José. Arranz.
Table S3. Characterization of the total number of novel SNP variants identified in the candidate genes considered in this work (4,925 SNPs) and their functional consequences according to the annotation performed with the SnpEff and VEP software (For further information about the column field names see Ensembl Variant Effect Predictor: http://www.ensembl.org/info/docs/tools/vep/vep_formats.html; S…
Chromosome	Position (bp)	dbSNP_ID	Reference Allele	Alternate Allele	Gene Symbol	Variant	Functional impact (ensemblVEP_Oarv3.1)	Ensembl Gene ID	Affected transcript	BioType	Variant Class
2	45652503	.	G	A	LPL	intron_variant	MODIFIER	ENSOARG00000010719	ENSOART00000011666.1	protein_coding	SNV
2	45652573	.	A	G	LPL	intron_variant	MODIFIER	ENSOARG00000010719	ENSOART00000011666.1	protein_coding	SNV
2	45652574	.	A	G	LPL	intron_variant	MODIFIER	ENSOARG00000010719	ENSOART00000011666.1	protein_coding	SNV
2	45652692	.	C	T	LPL	intron_variant	MODIFIER	ENSOARG00000010719	ENSOART00000011666.1	protein_coding	SNV
2	45652733	.	T	G	LPL	intron_variant	MODIFIER	ENSOARG00000010719	ENSOART00000011666.1	protein_coding	SNV
2	45652736	.	T	A	LPL	intron_variant	MODIFIER	ENSOARG00000010719	ENSOART00000011666.1	protein_coding	SNV
2	45652809	.	G	A	LPL	intron_variant	MODIFIER	ENSOARG00000010719	ENSOART00000011666.1	protein_coding	SNV
2	45652884	.	C	T	LPL	intron_variant	MODIFIER	ENSOARG00000010719	ENSOART00000011666.1	protein_coding	SNV
2	45653192	.	G	C	LPL	intron_variant	MODIFIER	ENSOARG00000010719	ENSOART00000011666.1	protein_coding	SNV
2	45653257	.	T	G	LPL	intron_variant	MODIFIER	ENSOARG00000010719	ENSOART00000011666.1	protein_coding	SNV
2	45653322	.	C	T	LPL	intron_variant	MODIFIER	ENSOARG00000010719	ENSOART00000011666.1	protein_coding	SNV
2	45653440	.	A	C	LPL	intron_variant	MODIFIER	ENSOARG00000010719	ENSOART00000011666.1	protein_coding	SNV
2	45653497	.	T	C	LPL	intron_variant	MODIFIER	ENSOARG00000010719	ENSOART00000011666.1	protein_coding	SNV
2	45653567	.	C	T	LPL	intron_variant	MODIFIER	ENSOARG00000010719	ENSOART00000011666.1	protein_coding	SNV
2	45653929	.	C	G	LPL	intron_variant	MODIFIER	ENSOARG00000010719	ENSOART00000011666.1	protein_coding	SNV
2	45654426	.	A	G	LPL	synonymous_variant	LOW	ENSOARG00000010719	ENSOART00000011666.1	protein_coding	SNV
2	45655057	.	T	C	LPL	intron_variant	MODIFIER	ENSOARG00000010719	ENSOART00000011666.1	protein_coding	SNV
2	45655474	.	G	A	LPL	intron_variant	MODIFIER	ENSOARG00000010719	ENSOART00000011666.1	protein_coding	SNV
2	45655531	.	A	C	LPL	intron_variant	MODIFIER	ENSOARG00000010719	ENSOART00000011666.1	protein_coding	SNV
2	45655587	.	G	A	LPL	intron_variant	MODIFIER	ENSOARG00000010719	ENSOART00000011666.1	protein_coding	SNV
2	45655973	.	G	A	LPL	intron_variant	MODIFIER	ENSOARG00000010719	ENSOART00000011666.1	protein_coding	SNV
2	45656948	.	T	C	LPL	intron_variant	MODIFIER	ENSOARG00000010719	ENSOART00000011666.1	protein_coding	SNV
2	45656982	.	C	T	LPL	intron_variant	MODIFIER	ENSOARG00000010719	ENSOART00000011666.1	protein_coding	SNV
2	45657183	.	G	A	LPL	synonymous_variant	LOW	ENSOARG00000010719	ENSOART00000011666.1	protein_coding	SNV
2	45657547	.	C	T	LPL	intron_variant	MODIFIER	ENSOARG00000010719	ENSOART00000011666.1	protein_coding	SNV
2	45657913	.	G	A	LPL	intron_variant	MODIFIER	ENSOARG00000010719	ENSOART00000011666.1	protein_coding	SNV
2	45658094	.	G	A	LPL	intron_variant	MODIFIER	ENSOARG00000010719	ENSOART00000011666.1	protein_coding	SNV
2	45658185	.	G	A	LPL	intron_variant	MODIFIER	ENSOARG00000010719	ENSOART00000011666.1	protein_coding	SNV
2	45658199	.	T	A	LPL	intron_variant	MODIFIER	ENSOARG00000010719	ENSOART00000011666.1	protein_coding	SNV
2	45658365	.	A	G	LPL	intron_variant	MODIFIER	ENSOARG00000010719	ENSOART00000011666.1	protein_coding	SNV
2	45658463	.	A	G	LPL	intron_variant	MODIFIER	ENSOARG00000010719	ENSOART00000011666.1	protein_coding	SNV
2	45658967	.	G	A	LPL	intron_variant	MODIFIER	ENSOARG00000010719	ENSOART00000011666.1	protein_coding	SNV
2	45659058	.	T	C	LPL	intron_variant	MODIFIER	ENSOARG00000010719	ENSOART00000011666.1	protein_coding	SNV
2	45659592	.	T	C	LPL	intron_variant	MODIFIER	ENSOARG00000010719	ENSOART00000011666.1	protein_coding	SNV
2	45660442	.	C	T	LPL	intron_variant	MODIFIER	ENSOARG00000010719	ENSOART00000011666.1	protein_coding	SNV
2	45660460	.	C	T	LPL	intron_variant	MODIFIER	ENSOARG00000010719	ENSOART00000011666.1	protein_coding	SNV
2	45660528	.	G	A	LPL	intron_variant	MODIFIER	ENSOARG00000010719	ENSOART00000011666.1	protein_coding	SNV
2	45660543	.	C	A	LPL	intron_variant	MODIFIER	ENSOARG00000010719	ENSOART00000011666.1	protein_coding	SNV
2	45660576	.	A	C	LPL	intron_variant	MODIFIER	ENSOARG00000010719	ENSOART00000011666.1	protein_coding	SNV
2	45661666	.	T	A	LPL	intron_variant	MODIFIER	ENSOARG00000010719	ENSOART00000011666.1	protein_coding	SNV
2	45661861	.	A	C	LPL	intron_variant	MODIFIER	ENSOARG00000010719	ENSOART00000011666.1	protein_coding	SNV
2	45662136	.	C	T	LPL	intron_variant	MODIFIER	ENSOARG00000010719	ENSOART00000011666.1	protein_coding	SNV
2	45662241	.	G	C	LPL	intron_variant	MODIFIER	ENSOARG00000010719	ENSOART00000011666.1	protein_coding	SNV
2	45662283	.	T	G	LPL	intron_variant	MODIFIER	ENSOARG00000010719	ENSOART00000011666.1	protein_coding	SNV
2	45662379	.	A	T	LPL	intron_variant	MODIFIER	ENSOARG00000010719	ENSOART00000011666.1	protein_coding	SNV
2	45662808	.	A	G	LPL	intron_variant	MODIFIER	ENSOARG00000010719	ENSOART00000011666.1	protein_coding	SNV
2	45662901	.	C	T	LPL	intron_variant	MODIFIER	ENSOARG00000010719	ENSOART00000011666.1	protein_coding	SNV
2	45663041	.	G	T	LPL	missense_variant&splice_region_variant	MODERATE	ENSOARG00000010719	ENSOART00000011666.1	protein_coding	SNV
2	45663217	.	C	T	LPL	splice_region_variant&synonymous_variant	LOW	ENSOARG00000010719	ENSOART00000011666.1	protein_coding	SNV
2	45663273	.	C	T	LPL	intron_variant	MODIFIER	ENSOARG00000010719	ENSOART00000011666.1	protein_coding	SNV
2	45663395	.	T	C	LPL	intron_variant	MODIFIER	ENSOARG00000010719	ENSOART00000011666.1	protein_coding	SNV
2	45663414	.	A	G	LPL	intron_variant	MODIFIER	ENSOARG00000010719	ENSOART00000011666.1	protein_coding	SNV
2	45663430	.	G	T	LPL	intron_variant	MODIFIER	ENSOARG00000010719	ENSOART00000011666.1	protein_coding	SNV
2	45663448	.	T	G	LPL	intron_variant	MODIFIER	ENSOARG00000010719	ENSOART00000011666.1	protein_coding	SNV
2	45663966	.	T	C	LPL	intron_variant	MODIFIER	ENSOARG00000010719	ENSOART00000011666.1	protein_coding	SNV
2	45664041	.	T	C	LPL	intron_variant	MODIFIER	ENSOARG00000010719	ENSOART00000011666.1	protein_coding	SNV
2	45664061	.	T	G	LPL	intron_variant	MODIFIER	ENSOARG00000010719	ENSOART00000011666.1	protein_coding	SNV
2	45664311	.	C	A	LPL	intron_variant	MODIFIER	ENSOARG00000010719	ENSOART00000011666.1	protein_coding	SNV
2	45664510	.	A	T	LPL	intron_variant	MODIFIER	ENSOARG00000010719	ENSOART00000011666.1	protein_coding	SNV
2	45664551	.	T	C	LPL	intron_variant	MODIFIER	ENSOARG00000010719	ENSOART00000011666.1	protein_coding	SNV
2	45664628	.	T	A	LPL	intron_variant	MODIFIER	ENSOARG00000010719	ENSOART00000011666.1	protein_coding	SNV
2	45664898	.	A	T	LPL	intron_variant	MODIFIER	ENSOARG00000010719	ENSOART00000011666.1	protein_coding	SNV
2	45665150	.	C	A	LPL	intron_variant	MODIFIER	ENSOARG00000010719	ENSOART00000011666.1	protein_coding	SNV
2	45665168	.	A	G	LPL	intron_variant	MODIFIER	ENSOARG00000010719	ENSOART00000011666.1	protein_coding	SNV
2	45665170	.	A	T	LPL	intron_variant	MODIFIER	ENSOARG00000010719	ENSOART00000011666.1	protein_coding	SNV
2	45665180	.	T	A	LPL	intron_variant	MODIFIER	ENSOARG00000010719	ENSOART00000011666.1	protein_coding	SNV
2	45665185	.	T	A	LPL	intron_variant	MODIFIER	ENSOARG00000010719	ENSOART00000011666.1	protein_coding	SNV
2	45665263	.	C	T	LPL	intron_variant	MODIFIER	ENSOARG00000010719	ENSOART00000011666.1	protein_coding	SNV
2	45665751	.	C	T	LPL	intron_variant	MODIFIER	ENSOARG00000010719	ENSOART00000011666.1	protein_coding	SNV
2	45665842	.	A	G	LPL	intron_variant	MODIFIER	ENSOARG00000010719	ENSOART00000011666.1	protein_coding	SNV
2	45665875	.	C	T	LPL	intron_variant	MODIFIER	ENSOARG00000010719	ENSOART00000011666.1	protein_coding	SNV
2	45665923	.	G	A	LPL	intron_variant	MODIFIER	ENSOARG00000010719	ENSOART00000011666.1	protein_coding	SNV
2	45666106	.	G	C	LPL	intron_variant	MODIFIER	ENSOARG00000010719	ENSOART00000011666.1	protein_coding	SNV
2	45666255	.	T	C	LPL	intron_variant	MODIFIER	ENSOARG00000010719	ENSOART00000011666.1	protein_coding	SNV
2	45666274	.	A	G	LPL	intron_variant	MODIFIER	ENSOARG00000010719	ENSOART00000011666.1	protein_coding	SNV
2	45666275	.	C	T	LPL	intron_variant	MODIFIER	ENSOARG00000010719	ENSOART00000011666.1	protein_coding	SNV
2	45666283	.	T	C	LPL	intron_variant	MODIFIER	ENSOARG00000010719	ENSOART00000011666.1	protein_coding	SNV
2	45666511	.	C	T	LPL	intron_variant	MODIFIER	ENSOARG00000010719	ENSOART00000011666.1	protein_coding	SNV
2	45666541	.	T	C	LPL	intron_variant	MODIFIER	ENSOARG00000010719	ENSOART00000011666.1	protein_coding	SNV
2	45666602	.	T	A	LPL	intron_variant	MODIFIER	ENSOARG00000010719	ENSOART00000011666.1	protein_coding	SNV
2	45666615	.	G	A	LPL	intron_variant	MODIFIER	ENSOARG00000010719	ENSOART00000011666.1	protein_coding	SNV
2	45666637	.	A	G	LPL	intron_variant	MODIFIER	ENSOARG00000010719	ENSOART00000011666.1	protein_coding	SNV
2	45666743	.	C	T	LPL	intron_variant	MODIFIER	ENSOARG00000010719	ENSOART00000011666.1	protein_coding	SNV
2	45666867	.	T	G	LPL	intron_variant	MODIFIER	ENSOARG00000010719	ENSOART00000011666.1	protein_coding	SNV
2	45667170	.	A	C	LPL	intron_variant	MODIFIER	ENSOARG00000010719	ENSOART00000011666.1	protein_coding	SNV
2	45667188	.	A	G	LPL	intron_variant	MODIFIER	ENSOARG00000010719	ENSOART00000011666.1	protein_coding	SNV
2	45667362	.	A	G	LPL	intron_variant	MODIFIER	ENSOARG00000010719	ENSOART00000011666.1	protein_coding	SNV
2	45667369	.	G	C	LPL	intron_variant	MODIFIER	ENSOARG00000010719	ENSOART00000011666.1	protein_coding	SNV
2	45667370	.	G	A	LPL	intron_variant	MODIFIER	ENSOARG00000010719	ENSOART00000011666.1	protein_coding	SNV
2	45667433	.	T	C	LPL	intron_variant	MODIFIER	ENSOARG00000010719	ENSOART00000011666.1	protein_coding	SNV
2	45667621	.	G	A	LPL	intron_variant	MODIFIER	ENSOARG00000010719	ENSOART00000011666.1	protein_coding	SNV
2	45667641	.	T	C	LPL	intron_variant	MODIFIER	ENSOARG00000010719	ENSOART00000011666.1	protein_coding	SNV
2	45667727	.	T	A	LPL	intron_variant	MODIFIER	ENSOARG00000010719	ENSOART00000011666.1	protein_coding	SNV
2	45667798	.	T	C	LPL	intron_variant	MODIFIER	ENSOARG00000010719	ENSOART00000011666.1	protein_coding	SNV
2	45667886	.	C	T	LPL	intron_variant	MODIFIER	ENSOARG00000010719	ENSOART00000011666.1	protein_coding	SNV
2	45667967	.	G	A	LPL	intron_variant	MODIFIER	ENSOARG00000010719	ENSOART00000011666.1	protein_coding	SNV
2	45667972	.	C	A	LPL	intron_variant	MODIFIER	ENSOARG00000010719	ENSOART00000011666.1	protein_coding	SNV
2	45667974	.	C	T	LPL	intron_variant	MODIFIER	ENSOARG00000010719	ENSOART00000011666.1	protein_coding	SNV
2	45668034	.	A	G	LPL	intron_variant	MODIFIER	ENSOARG00000010719	ENSOART00000011666.1	protein_coding	SNV
2	45668054	.	G	A	LPL	intron_variant	MODIFIER	ENSOARG00000010719	ENSOART00000011666.1	protein_coding	SNV
2	45668113	.	G	C	LPL	intron_variant	MODIFIER	ENSOARG00000010719	ENSOART00000011666.1	protein_coding	SNV
2	45668355	.	A	G	LPL	intron_variant	MODIFIER	ENSOARG00000010719	ENSOART00000011666.1	protein_coding	SNV
2	45668708	.	T	A	LPL	intron_variant	MODIFIER	ENSOARG00000010719	ENSOART00000011666.1	protein_coding	SNV
2	45668720	.	C	T	LPL	intron_variant	MODIFIER	ENSOARG00000010719	ENSOART00000011666.1	protein_coding	SNV
2	45668736	.	T	C	LPL	intron_variant	MODIFIER	ENSOARG00000010719	ENSOART00000011666.1	protein_coding	SNV
2	45668746	.	A	T	LPL	intron_variant	MODIFIER	ENSOARG00000010719	ENSOART00000011666.1	protein_coding	SNV
2	45668750	.	T	C	LPL	intron_variant	MODIFIER	ENSOARG00000010719	ENSOART00000011666.1	protein_coding	SNV
2	45668856	.	C	T	LPL	intron_variant	MODIFIER	ENSOARG00000010719	ENSOART00000011666.1	protein_coding	SNV
2	45669080	.	A	C	LPL	intron_variant	MODIFIER	ENSOARG00000010719	ENSOART00000011666.1	protein_coding	SNV
2	45669442	.	G	A	LPL	intron_variant	MODIFIER	ENSOARG00000010719	ENSOART00000011666.1	protein_coding	SNV
2	45669476	.	G	T	LPL	intron_variant	MODIFIER	ENSOARG00000010719	ENSOART00000011666.1	protein_coding	SNV
2	45669490	.	C	A	LPL	intron_variant	MODIFIER	ENSOARG00000010719	ENSOART00000011666.1	protein_coding	SNV
2	45669517	.	C	T	LPL	intron_variant	MODIFIER	ENSOARG00000010719	ENSOART00000011666.1	protein_coding	SNV
2	45669664	.	A	G	LPL	intron_variant	MODIFIER	ENSOARG00000010719	ENSOART00000011666.1	protein_coding	SNV
2	45669899	.	C	T	LPL	intron_variant	MODIFIER	ENSOARG00000010719	ENSOART00000011666.1	protein_coding	SNV
2	45669938	.	C	T	LPL	intron_variant	MODIFIER	ENSOARG00000010719	ENSOART00000011666.1	protein_coding	SNV
2	45670029	.	A	T	LPL	intron_variant	MODIFIER	ENSOARG00000010719	ENSOART00000011666.1	protein_coding	SNV
2	45670151	.	A	T	LPL	intron_variant	MODIFIER	ENSOARG00000010719	ENSOART00000011666.1	protein_coding	SNV
2	45670152	.	A	T	LPL	intron_variant	MODIFIER	ENSOARG00000010719	ENSOART00000011666.1	protein_coding	SNV
2	45670321	.	T	C	LPL	missense_variant	MODERATE	ENSOARG00000010719	ENSOART00000011666.1	protein_coding	SNV
2	45670382	.	G	A	LPL	synonymous_variant	LOW	ENSOARG00000010719	ENSOART00000011666.1	protein_coding	SNV
2	45670469	.	A	T	LPL	intron_variant	MODIFIER	ENSOARG00000010719	ENSOART00000011666.1	protein_coding	SNV
2	45670527	.	A	T	LPL	intron_variant	MODIFIER	ENSOARG00000010719	ENSOART00000011666.1	protein_coding	SNV
2	45670577	.	C	G	LPL	intron_variant	MODIFIER	ENSOARG00000010719	ENSOART00000011666.1	protein_coding	SNV
2	45670666	.	T	C	LPL	intron_variant	MODIFIER	ENSOARG00000010719	ENSOART00000011666.1	protein_coding	SNV
2	45670678	.	A	G	LPL	intron_variant	MODIFIER	ENSOARG00000010719	ENSOART00000011666.1	protein_coding	SNV
2	45670719	.	A	C	LPL	intron_variant	MODIFIER	ENSOARG00000010719	ENSOART00000011666.1	protein_coding	SNV
2	45670757	.	C	A	LPL	intron_variant	MODIFIER	ENSOARG00000010719	ENSOART00000011666.1	protein_coding	SNV
2	45670791	.	G	A	LPL	intron_variant	MODIFIER	ENSOARG00000010719	ENSOART00000011666.1	protein_coding	SNV
2	45670944	.	G	C	LPL	intron_variant	MODIFIER	ENSOARG00000010719	ENSOART00000011666.1	protein_coding	SNV
2	45671123	.	T	A	LPL	intron_variant	MODIFIER	ENSOARG00000010719	ENSOART00000011666.1	protein_coding	SNV
2	45671382	.	C	T	LPL	intron_variant	MODIFIER	ENSOARG00000010719	ENSOART00000011666.1	protein_coding	SNV
2	45671455	.	T	C	LPL	intron_variant	MODIFIER	ENSOARG00000010719	ENSOART00000011666.1	protein_coding	SNV
2	45671501	.	G	C	LPL	intron_variant	MODIFIER	ENSOARG00000010719	ENSOART00000011666.1	protein_coding	SNV
2	45671514	.	T	C	LPL	intron_variant	MODIFIER	ENSOARG00000010719	ENSOART00000011666.1	protein_coding	SNV
2	45671543	.	G	A	LPL	intron_variant	MODIFIER	ENSOARG00000010719	ENSOART00000011666.1	protein_coding	SNV
2	45671740	.	A	C	LPL	intron_variant	MODIFIER	ENSOARG00000010719	ENSOART00000011666.1	protein_coding	SNV
2	45671742	.	A	C	LPL	intron_variant	MODIFIER	ENSOARG00000010719	ENSOART00000011666.1	protein_coding	SNV
2	45671973	.	C	T	LPL	intron_variant	MODIFIER	ENSOARG00000010719	ENSOART00000011666.1	protein_coding	SNV
2	45671985	.	C	T	LPL	intron_variant	MODIFIER	ENSOARG00000010719	ENSOART00000011666.1	protein_coding	SNV
2	45672070	.	A	G	LPL	intron_variant	MODIFIER	ENSOARG00000010719	ENSOART00000011666.1	protein_coding	SNV
2	45672097	.	G	A	LPL	intron_variant	MODIFIER	ENSOARG00000010719	ENSOART00000011666.1	protein_coding	SNV
2	45672108	.	A	G	LPL	intron_variant	MODIFIER	ENSOARG00000010719	ENSOART00000011666.1	protein_coding	SNV
2	45672278	.	A	G	LPL	intron_variant	MODIFIER	ENSOARG00000010719	ENSOART00000011666.1	protein_coding	SNV
2	45672321	.	A	G	LPL	intron_variant	MODIFIER	ENSOARG00000010719	ENSOART00000011666.1	protein_coding	SNV
2	45672361	.	C	T	LPL	intron_variant	MODIFIER	ENSOARG00000010719	ENSOART00000011666.1	protein_coding	SNV
2	45672460	.	T	C	LPL	intron_variant	MODIFIER	ENSOARG00000010719	ENSOART00000011666.1	protein_coding	SNV
2	45672671	.	A	C	LPL	intron_variant	MODIFIER	ENSOARG00000010719	ENSOART00000011666.1	protein_coding	SNV
2	45672788	.	C	T	LPL	intron_variant	MODIFIER	ENSOARG00000010719	ENSOART00000011666.1	protein_coding	SNV
2	45673009	.	A	G	LPL	intron_variant	MODIFIER	ENSOARG00000010719	ENSOART00000011666.1	protein_coding	SNV
2	45673032	.	A	T	LPL	intron_variant	MODIFIER	ENSOARG00000010719	ENSOART00000011666.1	protein_coding	SNV
2	45673039	.	T	A	LPL	intron_variant	MODIFIER	ENSOARG00000010719	ENSOART00000011666.1	protein_coding	SNV
2	45673129	.	C	A	LPL	intron_variant	MODIFIER	ENSOARG00000010719	ENSOART00000011666.1	protein_coding	SNV
2	45673221	.	C	T	LPL	intron_variant	MODIFIER	ENSOARG00000010719	ENSOART00000011666.1	protein_coding	SNV
2	45673442	.	G	A	LPL	intron_variant	MODIFIER	ENSOARG00000010719	ENSOART00000011666.1	protein_coding	SNV
2	45673462	.	A	G	LPL	intron_variant	MODIFIER	ENSOARG00000010719	ENSOART00000011666.1	protein_coding	SNV
2	45673618	.	G	A	LPL	intron_variant	MODIFIER	ENSOARG00000010719	ENSOART00000011666.1	protein_coding	SNV
2	45673820	.	G	A	LPL	intron_variant	MODIFIER	ENSOARG00000010719	ENSOART00000011666.1	protein_coding	SNV
2	45674102	.	C	T	LPL	intron_variant	MODIFIER	ENSOARG00000010719	ENSOART00000011666.1	protein_coding	SNV
2	45674342	.	C	T	LPL	intron_variant	MODIFIER	ENSOARG00000010719	ENSOART00000011666.1	protein_coding	SNV
2	45674748	.	C	T	LPL	intron_variant	MODIFIER	ENSOARG00000010719	ENSOART00000011666.1	protein_coding	SNV
2	45674994	.	G	C	LPL	intron_variant	MODIFIER	ENSOARG00000010719	ENSOART00000011666.1	protein_coding	SNV
2	45675004	.	C	A	LPL	intron_variant	MODIFIER	ENSOARG00000010719	ENSOART00000011666.1	protein_coding	SNV
2	45675005	.	A	G	LPL	intron_variant	MODIFIER	ENSOARG00000010719	ENSOART00000011666.1	protein_coding	SNV
2	45675033	.	G	A	LPL	intron_variant	MODIFIER	ENSOARG00000010719	ENSOART00000011666.1	protein_coding	SNV
2	45675084	.	G	C	LPL	intron_variant	MODIFIER	ENSOARG00000010719	ENSOART00000011666.1	protein_coding	SNV
2	45675192	.	C	T	LPL	intron_variant	MODIFIER	ENSOARG00000010719	ENSOART00000011666.1	protein_coding	SNV
2	45675197	.	A	T	LPL	intron_variant	MODIFIER	ENSOARG00000010719	ENSOART00000011666.1	protein_coding	SNV
2	45675582	.	G	A	LPL	intron_variant	MODIFIER	ENSOARG00000010719	ENSOART00000011666.1	protein_coding	SNV
2	45675668	.	C	G	LPL	intron_variant	MODIFIER	ENSOARG00000010719	ENSOART00000011666.1	protein_coding	SNV
2	45675706	.	C	T	LPL	intron_variant	MODIFIER	ENSOARG00000010719	ENSOART00000011666.1	protein_coding	SNV
2	45675900	.	T	G	LPL	missense_variant	MODERATE	ENSOARG00000010719	ENSOART00000011666.1	protein_coding	SNV
2	70469292	.	G	A	VLDLR	intron_variant	MODIFIER	ENSOARG00000013303	ENSOART00000014468	protein_coding	SNV
2	70469421	.	G	A	VLDLR	intron_variant	MODIFIER	ENSOARG00000013303	ENSOART00000014468	protein_coding	SNV
2	70469486	.	G	A	VLDLR	intron_variant	MODIFIER	ENSOARG00000013303	ENSOART00000014468	protein_coding	SNV
2	70469625	.	A	C	VLDLR	intron_variant	MODIFIER	ENSOARG00000013303	ENSOART00000014468	protein_coding	SNV
2	70469947	.	C	T	VLDLR	intron_variant	MODIFIER	ENSOARG00000013303	ENSOART00000014468	protein_coding	SNV
2	70470007	.	C	T	VLDLR	intron_variant	MODIFIER	ENSOARG00000013303	ENSOART00000014468	protein_coding	SNV
2	70470400	.	T	C	VLDLR	intron_variant	MODIFIER	ENSOARG00000013303	ENSOART00000014468	protein_coding	SNV
2	70470401	.	G	A	VLDLR	intron_variant	MODIFIER	ENSOARG00000013303	ENSOART00000014468	protein_coding	SNV
2	70470507	.	G	A	VLDLR	intron_variant	MODIFIER	ENSOARG00000013303	ENSOART00000014468	protein_coding	SNV
2	70470858	.	A	C	VLDLR	intron_variant	MODIFIER	ENSOARG00000013303	ENSOART00000014468	protein_coding	SNV
2	70471075	.	T	C	VLDLR	intron_variant	MODIFIER	ENSOARG00000013303	ENSOART00000014468	protein_coding	SNV
2	70471198	.	A	G	VLDLR	intron_variant	MODIFIER	ENSOARG00000013303	ENSOART00000014468	protein_coding	SNV
2	70471303	.	C	T	VLDLR	intron_variant	MODIFIER	ENSOARG00000013303	ENSOART00000014468	protein_coding	SNV
2	70471446	.	G	A	VLDLR	intron_variant	MODIFIER	ENSOARG00000013303	ENSOART00000014468	protein_coding	SNV
2	70471589	.	T	C	VLDLR	intron_variant	MODIFIER	ENSOARG00000013303	ENSOART00000014468	protein_coding	SNV
2	70471663	.	T	A	VLDLR	intron_variant	MODIFIER	ENSOARG00000013303	ENSOART00000014468	protein_coding	SNV
2	70471750	.	C	T	VLDLR	intron_variant	MODIFIER	ENSOARG00000013303	ENSOART00000014468	protein_coding	SNV
2	70471908	.	C	T	VLDLR	intron_variant	MODIFIER	ENSOARG00000013303	ENSOART00000014468	protein_coding	SNV
2	70472106	.	G	A	VLDLR	intron_variant	MODIFIER	ENSOARG00000013303	ENSOART00000014468	protein_coding	SNV
2	70472278	.	C	A	VLDLR	intron_variant	MODIFIER	ENSOARG00000013303	ENSOART00000014468	protein_coding	SNV
2	70472354	.	C	G	VLDLR	intron_variant	MODIFIER	ENSOARG00000013303	ENSOART00000014468	protein_coding	SNV
2	70473152	.	G	A	VLDLR	intron_variant	MODIFIER	ENSOARG00000013303	ENSOART00000014468	protein_coding	SNV
2	70473215	.	A	G	VLDLR	intron_variant	MODIFIER	ENSOARG00000013303	ENSOART00000014468	protein_coding	SNV
2	70473438	.	T	G	VLDLR	intron_variant	MODIFIER	ENSOARG00000013303	ENSOART00000014468	protein_coding	SNV
2	70473500	.	G	A	VLDLR	intron_variant	MODIFIER	ENSOARG00000013303	ENSOART00000014468	protein_coding	SNV
2	70473587	.	A	G	VLDLR	intron_variant	MODIFIER	ENSOARG00000013303	ENSOART00000014468	protein_coding	SNV
2	70473702	.	C	G	VLDLR	intron_variant	MODIFIER	ENSOARG00000013303	ENSOART00000014468	protein_coding	SNV
2	70473737	.	C	T	VLDLR	intron_variant	MODIFIER	ENSOARG00000013303	ENSOART00000014468	protein_coding	SNV
2	70473847	.	C	G	VLDLR	intron_variant	MODIFIER	ENSOARG00000013303	ENSOART00000014468	protein_coding	SNV
2	70474195	.	C	T	VLDLR	intron_variant	MODIFIER	ENSOARG00000013303	ENSOART00000014468	protein_coding	SNV
2	70474426	.	G	A	VLDLR	intron_variant	MODIFIER	ENSOARG00000013303	ENSOART00000014468	protein_coding	SNV
2	70475004	.	G	A	VLDLR	intron_variant	MODIFIER	ENSOARG00000013303	ENSOART00000014468	protein_coding	SNV
2	70475017	.	G	C	VLDLR	intron_variant	MODIFIER	ENSOARG00000013303	ENSOART00000014468	protein_coding	SNV
2	70475240	.	A	G	VLDLR	intron_variant	MODIFIER	ENSOARG00000013303	ENSOART00000014468	protein_coding	SNV
2	70475314	.	C	T	VLDLR	intron_variant	MODIFIER	ENSOARG00000013303	ENSOART00000014468	protein_coding	SNV
2	70475724	.	A	G	VLDLR	intron_variant	MODIFIER	ENSOARG00000013303	ENSOART00000014468	protein_coding	SNV
2	70475941	.	C	T	VLDLR	synonymous_variant	LOW	ENSOARG00000013303	ENSOART00000014468	protein_coding	SNV
2	70476139	.	G	A	VLDLR	intron_variant	MODIFIER	ENSOARG00000013303	ENSOART00000014468	protein_coding	SNV
2	70476163	.	A	G	VLDLR	intron_variant	MODIFIER	ENSOARG00000013303	ENSOART00000014468	protein_coding	SNV
2	70476194	.	C	A	VLDLR	intron_variant	MODIFIER	ENSOARG00000013303	ENSOART00000014468	protein_coding	SNV
2	70476425	.	C	T	VLDLR	intron_variant	MODIFIER	ENSOARG00000013303	ENSOART00000014468	protein_coding	SNV
2	70477483	.	C	T	VLDLR	intron_variant	MODIFIER	ENSOARG00000013303	ENSOART00000014468	protein_coding	SNV
2	70477500	.	A	G	VLDLR	intron_variant	MODIFIER	ENSOARG00000013303	ENSOART00000014468	protein_coding	SNV
2	70477651	.	G	A	VLDLR	intron_variant	MODIFIER	ENSOARG00000013303	ENSOART00000014468	protein_coding	SNV
2	70477678	.	G	A	VLDLR	intron_variant	MODIFIER	ENSOARG00000013303	ENSOART00000014468	protein_coding	SNV
2	70477759	.	G	A	VLDLR	intron_variant	MODIFIER	ENSOARG00000013303	ENSOART00000014468	protein_coding	SNV
2	70477923	.	G	A	VLDLR	missense_variant	MODERATE	ENSOARG00000013303	ENSOART00000014468	protein_coding	SNV
2	70478145	.	C	T	VLDLR	intron_variant	MODIFIER	ENSOARG00000013303	ENSOART00000014468	protein_coding	SNV
2	70478326	.	G	T	VLDLR	intron_variant	MODIFIER	ENSOARG00000013303	ENSOART00000014468	protein_coding	SNV
2	70478378	.	A	G	VLDLR	intron_variant	MODIFIER	ENSOARG00000013303	ENSOART00000014468	protein_coding	SNV
2	70478455	.	A	C	VLDLR	intron_variant	MODIFIER	ENSOARG00000013303	ENSOART00000014468	protein_coding	SNV
2	70478456	.	T	C	VLDLR	intron_variant	MODIFIER	ENSOARG00000013303	ENSOART00000014468	protein_coding	SNV
2	70478733	.	C	T	VLDLR	intron_variant	MODIFIER	ENSOARG00000013303	ENSOART00000014468	protein_coding	SNV
2	70478834	.	C	T	VLDLR	intron_variant	MODIFIER	ENSOARG00000013303	ENSOART00000014468	protein_coding	SNV
2	70479396	.	A	G	VLDLR	intron_variant	MODIFIER	ENSOARG00000013303	ENSOART00000014468	protein_coding	SNV
2	70479432	.	T	C	VLDLR	intron_variant	MODIFIER	ENSOARG00000013303	ENSOART00000014468	protein_coding	SNV
2	70479502	.	T	C	VLDLR	intron_variant	MODIFIER	ENSOARG00000013303	ENSOART00000014468	protein_coding	SNV
2	70479516	.	C	T	VLDLR	intron_variant	MODIFIER	ENSOARG00000013303	ENSOART00000014468	protein_coding	SNV
2	70479704	.	A	G	VLDLR	intron_variant	MODIFIER	ENSOARG00000013303	ENSOART00000014468	protein_coding	SNV
2	70480461	.	G	A	VLDLR	synonymous_variant	LOW	ENSOARG00000013303	ENSOART00000014468	protein_coding	SNV
2	70480491	.	C	T	VLDLR	synonymous_variant	LOW	ENSOARG00000013303	ENSOART00000014468	protein_coding	SNV
2	70480508	.	T	C	VLDLR	splice_region_variant&intron_variant	LOW	ENSOARG00000013303	ENSOART00000014468	protein_coding	SNV
2	70480552	.	T	A	VLDLR	intron_variant	MODIFIER	ENSOARG00000013303	ENSOART00000014468	protein_coding	SNV
2	70480717	.	C	T	VLDLR	intron_variant	MODIFIER	ENSOARG00000013303	ENSOART00000014468	protein_coding	SNV
2	70480751	.	C	T	VLDLR	intron_variant	MODIFIER	ENSOARG00000013303	ENSOART00000014468	protein_coding	SNV
2	70480800	.	G	A	VLDLR	intron_variant	MODIFIER	ENSOARG00000013303	ENSOART00000014468	protein_coding	SNV
2	70480962	.	C	G	VLDLR	intron_variant	MODIFIER	ENSOARG00000013303	ENSOART00000014468	protein_coding	SNV
2	70480963	.	T	C	VLDLR	intron_variant	MODIFIER	ENSOARG00000013303	ENSOART00000014468	protein_coding	SNV
2	70481321	.	C	T	VLDLR	intron_variant	MODIFIER	ENSOARG00000013303	ENSOART00000014468	protein_coding	SNV
2	70481430	.	G	A	VLDLR	intron_variant	MODIFIER	ENSOARG00000013303	ENSOART00000014468	protein_coding	SNV
2	70481946	.	C	T	VLDLR	intron_variant	MODIFIER	ENSOARG00000013303	ENSOART00000014468	protein_coding	SNV
2	70482059	.	C	G	VLDLR	intron_variant	MODIFIER	ENSOARG00000013303	ENSOART00000014468	protein_coding	SNV
2	70482281	.	T	C	VLDLR	intron_variant	MODIFIER	ENSOARG00000013303	ENSOART00000014468	protein_coding	SNV
2	70482287	.	T	G	VLDLR	intron_variant	MODIFIER	ENSOARG00000013303	ENSOART00000014468	protein_coding	SNV
2	70482470	.	C	A	VLDLR	intron_variant	MODIFIER	ENSOARG00000013303	ENSOART00000014468	protein_coding	SNV
2	70482975	.	G	A	VLDLR	intron_variant	MODIFIER	ENSOARG00000013303	ENSOART00000014468	protein_coding	SNV
2	70482990	.	G	A	VLDLR	intron_variant	MODIFIER	ENSOARG00000013303	ENSOART00000014468	protein_coding	SNV
2	70483329	.	G	A	VLDLR	intron_variant	MODIFIER	ENSOARG00000013303	ENSOART00000014468	protein_coding	SNV
2	70483482	.	T	C	VLDLR	intron_variant	MODIFIER	ENSOARG00000013303	ENSOART00000014468	protein_coding	SNV
2	70483844	.	C	T	VLDLR	intron_variant	MODIFIER	ENSOARG00000013303	ENSOART00000014468	protein_coding	SNV
2	70483889	.	C	T	VLDLR	intron_variant	MODIFIER	ENSOARG00000013303	ENSOART00000014468	protein_coding	SNV
2	70483978	.	T	A	VLDLR	intron_variant	MODIFIER	ENSOARG00000013303	ENSOART00000014468	protein_coding	SNV
2	70483990	.	T	C	VLDLR	intron_variant	MODIFIER	ENSOARG00000013303	ENSOART00000014468	protein_coding	SNV
2	70484115	.	C	T	VLDLR	intron_variant	MODIFIER	ENSOARG00000013303	ENSOART00000014468	protein_coding	SNV
2	70484217	.	C	T	VLDLR	intron_variant	MODIFIER	ENSOARG00000013303	ENSOART00000014468	protein_coding	SNV
2	70484415	.	A	G	VLDLR	intron_variant	MODIFIER	ENSOARG00000013303	ENSOART00000014468	protein_coding	SNV
2	70484434	.	T	C	VLDLR	intron_variant	MODIFIER	ENSOARG00000013303	ENSOART00000014468	protein_coding	SNV
2	70484451	.	A	G	VLDLR	intron_variant	MODIFIER	ENSOARG00000013303	ENSOART00000014468	protein_coding	SNV
2	70484637	.	C	T	VLDLR	intron_variant	MODIFIER	ENSOARG00000013303	ENSOART00000014468	protein_coding	SNV
2	70485257	.	C	T	VLDLR	intron_variant	MODIFIER	ENSOARG00000013303	ENSOART00000014468	protein_coding	SNV
2	70485465	.	T	C	VLDLR	intron_variant	MODIFIER	ENSOARG00000013303	ENSOART00000014468	protein_coding	SNV
2	70485526	.	T	G	VLDLR	intron_variant	MODIFIER	ENSOARG00000013303	ENSOART00000014468	protein_coding	SNV
2	70485773	.	C	T	VLDLR	intron_variant	MODIFIER	ENSOARG00000013303	ENSOART00000014468	protein_coding	SNV
2	70485951	.	C	T	VLDLR	intron_variant	MODIFIER	ENSOARG00000013303	ENSOART00000014468	protein_coding	SNV
2	70486043	.	C	A	VLDLR	intron_variant	MODIFIER	ENSOARG00000013303	ENSOART00000014468	protein_coding	SNV
2	87100300	.	T	C	PLIN2	missense_variant	MODERATE	ENSOARG00000014199	ENSOART00000015469.1	protein_coding	SNV
2	87100412	.	A	G	PLIN2	synonymous_variant	LOW	ENSOARG00000014199	ENSOART00000015469.1	protein_coding	SNV
2	87100728	.	C	T	PLIN2	intron_variant	MODIFIER	ENSOARG00000014199	ENSOART00000015469.1	protein_coding	SNV
2	87100771	.	T	C	PLIN2	intron_variant	MODIFIER	ENSOARG00000014199	ENSOART00000015469.1	protein_coding	SNV
2	87101297	.	T	C	PLIN2	intron_variant	MODIFIER	ENSOARG00000014199	ENSOART00000015469.1	protein_coding	SNV
2	87102000	.	A	G	PLIN2	synonymous_variant	LOW	ENSOARG00000014199	ENSOART00000015469.1	protein_coding	SNV
2	87102003	.	G	C	PLIN2	missense_variant	MODERATE	ENSOARG00000014199	ENSOART00000015469.1	protein_coding	SNV
2	87102171	.	G	A	PLIN2	intron_variant	MODIFIER	ENSOARG00000014199	ENSOART00000015469.1	protein_coding	SNV
2	87102212	.	T	C	PLIN2	intron_variant	MODIFIER	ENSOARG00000014199	ENSOART00000015469.1	protein_coding	SNV
2	87102246	.	C	T	PLIN2	intron_variant	MODIFIER	ENSOARG00000014199	ENSOART00000015469.1	protein_coding	SNV
2	87102268	.	G	A	PLIN2	intron_variant	MODIFIER	ENSOARG00000014199	ENSOART00000015469.1	protein_coding	SNV
2	87102523	.	G	A	PLIN2	intron_variant	MODIFIER	ENSOARG00000014199	ENSOART00000015469.1	protein_coding	SNV
2	87102978	.	G	A	PLIN2	intron_variant	MODIFIER	ENSOARG00000014199	ENSOART00000015469.1	protein_coding	SNV
2	87103326	.	G	A	PLIN2	intron_variant	MODIFIER	ENSOARG00000014199	ENSOART00000015469.1	protein_coding	SNV
2	87103515	.	G	A	PLIN2	synonymous_variant	LOW	ENSOARG00000014199	ENSOART00000015469.1	protein_coding	SNV
2	87103612	.	G	T	PLIN2	missense_variant	MODERATE	ENSOARG00000014199	ENSOART00000015469.1	protein_coding	SNV
2	87103713	.	A	G	PLIN2	intron_variant	MODIFIER	ENSOARG00000014199	ENSOART00000015469.1	protein_coding	SNV
2	87104183	.	G	C	PLIN2	intron_variant	MODIFIER	ENSOARG00000014199	ENSOART00000015469.1	protein_coding	SNV
2	87104184	.	G	A	PLIN2	intron_variant	MODIFIER	ENSOARG00000014199	ENSOART00000015469.1	protein_coding	SNV
2	87104713	.	C	T	PLIN2	missense_variant	MODERATE	ENSOARG00000014199	ENSOART00000015469.1	protein_coding	SNV
2	87104865	.	G	A	PLIN2	missense_variant	MODERATE	ENSOARG00000014199	ENSOART00000015469.1	protein_coding	SNV
2	87105110	.	T	C	PLIN2	intron_variant	MODIFIER	ENSOARG00000014199	ENSOART00000015469.1	protein_coding	SNV
2	87105407	.	A	C	PLIN2	intron_variant	MODIFIER	ENSOARG00000014199	ENSOART00000015469.1	protein_coding	SNV
2	87105476	.	G	A	PLIN2	intron_variant	MODIFIER	ENSOARG00000014199	ENSOART00000015469.1	protein_coding	SNV
2	87105572	.	G	T	PLIN2	intron_variant	MODIFIER	ENSOARG00000014199	ENSOART00000015469.1	protein_coding	SNV
2	87106013	.	G	A	PLIN2	intron_variant	MODIFIER	ENSOARG00000014199	ENSOART00000015469.1	protein_coding	SNV
2	87106025	.	T	G	PLIN2	intron_variant	MODIFIER	ENSOARG00000014199	ENSOART00000015469.1	protein_coding	SNV
2	87106031	.	A	G	PLIN2	intron_variant	MODIFIER	ENSOARG00000014199	ENSOART00000015469.1	protein_coding	SNV
2	87106033	.	C	G	PLIN2	intron_variant	MODIFIER	ENSOARG00000014199	ENSOART00000015469.1	protein_coding	SNV
2	87106034	.	A	G	PLIN2	intron_variant	MODIFIER	ENSOARG00000014199	ENSOART00000015469.1	protein_coding	SNV
2	87106336	.	A	G	PLIN2	intron_variant	MODIFIER	ENSOARG00000014199	ENSOART00000015469.1	protein_coding	SNV
2	87108019	.	T	G	PLIN2	intron_variant	MODIFIER	ENSOARG00000014199	ENSOART00000015469.1	protein_coding	SNV
2	183675155	.	C	T	DBI	intron_variant	MODIFIER	ENSOARG00000012490	ENSOART00000013579.1	protein_coding	SNV
2	183675156	.	G	A	DBI	intron_variant	MODIFIER	ENSOARG00000012490	ENSOART00000013579.1	protein_coding	SNV
2	183675275	.	T	C	DBI	intron_variant	MODIFIER	ENSOARG00000012490	ENSOART00000013579.1	protein_coding	SNV
2	183675319	.	G	C	DBI	intron_variant	MODIFIER	ENSOARG00000012490	ENSOART00000013579.1	protein_coding	SNV
2	183675341	.	A	C	DBI	intron_variant	MODIFIER	ENSOARG00000012490	ENSOART00000013579.1	protein_coding	SNV
2	183675591	.	T	C	DBI	synonymous_variant	LOW	ENSOARG00000012490	ENSOART00000013579.1	protein_coding	SNV
2	183675605	.	C	T	DBI	synonymous_variant	LOW	ENSOARG00000012490	ENSOART00000013579.1	protein_coding	SNV
2	183675885	.	C	T	DBI	intron_variant	MODIFIER	ENSOARG00000012490	ENSOART00000013579.1	protein_coding	SNV
2	183675924	.	T	A	DBI	intron_variant	MODIFIER	ENSOARG00000012490	ENSOART00000013579.1	protein_coding	SNV
2	183676342	.	C	T	DBI	intron_variant	MODIFIER	ENSOARG00000012490	ENSOART00000013579.1	protein_coding	SNV
2	183676363	.	G	A	DBI	intron_variant	MODIFIER	ENSOARG00000012490	ENSOART00000013579.1	protein_coding	SNV
2	183676916	.	C	A	DBI	intron_variant	MODIFIER	ENSOARG00000012490	ENSOART00000013579.1	protein_coding	SNV
2	183677142	.	C	T	DBI	intron_variant	MODIFIER	ENSOARG00000012490	ENSOART00000013579.1	protein_coding	SNV
2	183677181	.	C	T	DBI	intron_variant	MODIFIER	ENSOARG00000012490	ENSOART00000013579.1	protein_coding	SNV
2	183677426	.	A	G	DBI	intron_variant	MODIFIER	ENSOARG00000012490	ENSOART00000013579.1	protein_coding	SNV
2	183677523	.	A	T	DBI	intron_variant	MODIFIER	ENSOARG00000012490	ENSOART00000013579.1	protein_coding	SNV
2	183677528	.	A	T	DBI	intron_variant	MODIFIER	ENSOARG00000012490	ENSOART00000013579.1	protein_coding	SNV
2	183677529	.	A	T	DBI	intron_variant	MODIFIER	ENSOARG00000012490	ENSOART00000013579.1	protein_coding	SNV
2	183677532	.	G	A	DBI	intron_variant	MODIFIER	ENSOARG00000012490	ENSOART00000013579.1	protein_coding	SNV
2	183677536	.	G	T	DBI	intron_variant	MODIFIER	ENSOARG00000012490	ENSOART00000013579.1	protein_coding	SNV
2	183678066	.	G	A	DBI	intron_variant	MODIFIER	ENSOARG00000012490	ENSOART00000013579.1	protein_coding	SNV
2	183678889	.	G	A	DBI	intron_variant	MODIFIER	ENSOARG00000012490	ENSOART00000013579.1	protein_coding	SNV
2	183678939	.	T	A	DBI	intron_variant	MODIFIER	ENSOARG00000012490	ENSOART00000013579.1	protein_coding	SNV
2	183678987	.	C	T	DBI	intron_variant	MODIFIER	ENSOARG00000012490	ENSOART00000013579.1	protein_coding	SNV
2	235135547	.	C	T	FABP3	5_prime_UTR_variant	MODIFIER	ENSOARG00000001603	ENSOART00000001726.1	protein_coding	SNV
2	235135924	.	T	C	FABP3	5_prime_UTR_variant	MODIFIER	ENSOARG00000001603	ENSOART00000001726.1	protein_coding	SNV
2	235135926	.	C	G	FABP3	5_prime_UTR_variant	MODIFIER	ENSOARG00000001603	ENSOART00000001726.1	protein_coding	SNV
2	235136389	.	C	T	FABP3	intron_variant	MODIFIER	ENSOARG00000001603	ENSOART00000001726.1	protein_coding	SNV
2	235136726	.	T	C	FABP3	intron_variant	MODIFIER	ENSOARG00000001603	ENSOART00000001726.1	protein_coding	SNV
2	235136783	.	A	G	FABP3	intron_variant	MODIFIER	ENSOARG00000001603	ENSOART00000001726.1	protein_coding	SNV
2	235136999	.	C	T	FABP3	intron_variant	MODIFIER	ENSOARG00000001603	ENSOART00000001726.1	protein_coding	SNV
2	235137023	.	T	G	FABP3	intron_variant	MODIFIER	ENSOARG00000001603	ENSOART00000001726.1	protein_coding	SNV
2	235137100	.	C	T	FABP3	intron_variant	MODIFIER	ENSOARG00000001603	ENSOART00000001726.1	protein_coding	SNV
2	235137108	.	A	G	FABP3	intron_variant	MODIFIER	ENSOARG00000001603	ENSOART00000001726.1	protein_coding	SNV
2	235137245	.	G	A	FABP3	intron_variant	MODIFIER	ENSOARG00000001603	ENSOART00000001726.1	protein_coding	SNV
2	235137459	.	C	T	FABP3	intron_variant	MODIFIER	ENSOARG00000001603	ENSOART00000001726.1	protein_coding	SNV
2	235137561	.	C	G	FABP3	intron_variant	MODIFIER	ENSOARG00000001603	ENSOART00000001726.1	protein_coding	SNV
2	235137838	.	G	C	FABP3	intron_variant	MODIFIER	ENSOARG00000001603	ENSOART00000001726.1	protein_coding	SNV
2	235137936	.	G	A	FABP3	intron_variant	MODIFIER	ENSOARG00000001603	ENSOART00000001726.1	protein_coding	SNV
2	235138217	.	C	T	FABP3	intron_variant	MODIFIER	ENSOARG00000001603	ENSOART00000001726.1	protein_coding	SNV
2	235138338	.	C	T	FABP3	intron_variant	MODIFIER	ENSOARG00000001603	ENSOART00000001726.1	protein_coding	SNV
2	235138468	.	G	A	FABP3	intron_variant	MODIFIER	ENSOARG00000001603	ENSOART00000001726.1	protein_coding	SNV
2	235138591	.	G	C	FABP3	intron_variant	MODIFIER	ENSOARG00000001603	ENSOART00000001726.1	protein_coding	SNV
2	235138601	.	G	A	FABP3	intron_variant	MODIFIER	ENSOARG00000001603	ENSOART00000001726.1	protein_coding	SNV
2	235138712	.	G	A	FABP3	intron_variant	MODIFIER	ENSOARG00000001603	ENSOART00000001726.1	protein_coding	SNV
2	235138757	.	T	G	FABP3	intron_variant	MODIFIER	ENSOARG00000001603	ENSOART00000001726.1	protein_coding	SNV
2	235138941	.	G	T	FABP3	intron_variant	MODIFIER	ENSOARG00000001603	ENSOART00000001726.1	protein_coding	SNV
2	235138942	.	C	T	FABP3	intron_variant	MODIFIER	ENSOARG00000001603	ENSOART00000001726.1	protein_coding	SNV
2	235138943	.	C	T	FABP3	intron_variant	MODIFIER	ENSOARG00000001603	ENSOART00000001726.1	protein_coding	SNV
2	235140067	.	G	T	FABP3	intron_variant	MODIFIER	ENSOARG00000001603	ENSOART00000001726.1	protein_coding	SNV
2	235140433	.	G	T	FABP3	intron_variant	MODIFIER	ENSOARG00000001603	ENSOART00000001726.1	protein_coding	SNV
2	235140501	.	T	A	FABP3	intron_variant	MODIFIER	ENSOARG00000001603	ENSOART00000001726.1	protein_coding	SNV
2	235140621	.	C	T	FABP3	intron_variant	MODIFIER	ENSOARG00000001603	ENSOART00000001726.1	protein_coding	SNV
2	235140648	.	G	A	FABP3	intron_variant	MODIFIER	ENSOARG00000001603	ENSOART00000001726.1	protein_coding	SNV
2	235140674	.	C	T	FABP3	intron_variant	MODIFIER	ENSOARG00000001603	ENSOART00000001726.1	protein_coding	SNV
2	235141011	.	G	C	FABP3	intron_variant	MODIFIER	ENSOARG00000001603	ENSOART00000001726.1	protein_coding	SNV
2	235141048	.	T	A	FABP3	intron_variant	MODIFIER	ENSOARG00000001603	ENSOART00000001726.1	protein_coding	SNV
2	235141189	.	T	C	FABP3	intron_variant	MODIFIER	ENSOARG00000001603	ENSOART00000001726.1	protein_coding	SNV
2	235141407	.	C	G	FABP3	intron_variant	MODIFIER	ENSOARG00000001603	ENSOART00000001726.1	protein_coding	SNV
2	235141985	.	C	T	FABP3	intron_variant	MODIFIER	ENSOARG00000001603	ENSOART00000001726.1	protein_coding	SNV
2	235142190	.	G	A	FABP3	intron_variant	MODIFIER	ENSOARG00000001603	ENSOART00000001726.1	protein_coding	SNV
2	235142588	.	A	C	FABP3	intron_variant	MODIFIER	ENSOARG00000001603	ENSOART00000001726.1	protein_coding	SNV
2	235142595	.	T	G	FABP3	intron_variant	MODIFIER	ENSOARG00000001603	ENSOART00000001726.1	protein_coding	SNV
2	235142616	.	G	A	FABP3	intron_variant	MODIFIER	ENSOARG00000001603	ENSOART00000001726	protein_coding	SNV
2	235143044	.	T	C	FABP3	intron_variant	MODIFIER	ENSOARG00000001603	ENSOART00000001726	protein_coding	SNV
2	235143127	.	C	T	FABP3	intron_variant	MODIFIER	ENSOARG00000001603	ENSOART00000001726	protein_coding	SNV
2	235143131	.	G	A	FABP3	intron_variant	MODIFIER	ENSOARG00000001603	ENSOART00000001726	protein_coding	SNV
2	235143330	.	C	G	FABP3	intron_variant	MODIFIER	ENSOARG00000001603	ENSOART00000001726	protein_coding	SNV
2	235144711	.	C	T	FABP3	intron_variant	MODIFIER	ENSOARG00000001603	ENSOART00000001726	protein_coding	SNV
2	235144746	.	C	T	FABP3	intron_variant	MODIFIER	ENSOARG00000001603	ENSOART00000001726	protein_coding	SNV
2	235144942	.	G	A	FABP3	intron_variant	MODIFIER	ENSOARG00000001603	ENSOART00000001726	protein_coding	SNV
2	235145054	.	A	G	FABP3	intron_variant	MODIFIER	ENSOARG00000001603	ENSOART00000001726	protein_coding	SNV
2	235145127	.	C	T	FABP3	intron_variant	MODIFIER	ENSOARG00000001603	ENSOART00000001726	protein_coding	SNV
2	235145253	.	T	A	FABP3	intron_variant	MODIFIER	ENSOARG00000001603	ENSOART00000001726	protein_coding	SNV
2	235145254	.	A	T	FABP3	intron_variant	MODIFIER	ENSOARG00000001603	ENSOART00000001726	protein_coding	SNV
2	235145395	.	C	G	FABP3	intron_variant	MODIFIER	ENSOARG00000001603	ENSOART00000001726	protein_coding	SNV
2	235145453	.	G	A	FABP3	intron_variant	MODIFIER	ENSOARG00000001603	ENSOART00000001726	protein_coding	SNV
2	235145568	.	A	G	FABP3	intron_variant	MODIFIER	ENSOARG00000001603	ENSOART00000001726	protein_coding	SNV
2	235145604	.	G	T	FABP3	intron_variant	MODIFIER	ENSOARG00000001603	ENSOART00000001726	protein_coding	SNV
2	235145758	.	A	C	FABP3	intron_variant	MODIFIER	ENSOARG00000001603	ENSOART00000001726	protein_coding	SNV
3	3570899	.	T	C	PAEP	intron_variant	MODIFIER	ENSOARG00000005099	ENSOART00000005558	protein_coding	SNV
3	3570901	.	G	A	PAEP	intron_variant	MODIFIER	ENSOARG00000005099	ENSOART00000005558	protein_coding	SNV
3	3570921	.	G	A	PAEP	intron_variant	MODIFIER	ENSOARG00000005099	ENSOART00000005558	protein_coding	SNV
3	3571252	.	C	T	PAEP	intron_variant	MODIFIER	ENSOARG00000005099	ENSOART00000005558	protein_coding	SNV
3	3571488	.	C	T	PAEP	intron_variant	MODIFIER	ENSOARG00000005099	ENSOART00000005558	protein_coding	SNV
3	3571522	.	G	A	PAEP	intron_variant	MODIFIER	ENSOARG00000005099	ENSOART00000005558	protein_coding	SNV
3	3572438	.	T	A	PAEP	intron_variant	MODIFIER	ENSOARG00000005099	ENSOART00000005558	protein_coding	SNV
3	3572590	.	G	A	PAEP	synonymous_variant	LOW	ENSOARG00000005099	ENSOART00000005558	protein_coding	SNV
3	3572700	.	C	T	PAEP	intron_variant	MODIFIER	ENSOARG00000005099	ENSOART00000005558	protein_coding	SNV
3	3573234	.	G	A	PAEP	intron_variant	MODIFIER	ENSOARG00000005099	ENSOART00000005558	protein_coding	SNV
3	3573235	.	G	T	PAEP	intron_variant	MODIFIER	ENSOARG00000005099	ENSOART00000005558	protein_coding	SNV
3	3573497	.	G	A	PAEP	intron_variant	MODIFIER	ENSOARG00000005099	ENSOART00000005558	protein_coding	SNV
3	3573561	.	C	G	PAEP	intron_variant	MODIFIER	ENSOARG00000005099	ENSOART00000005558	protein_coding	SNV
3	3573993	.	C	T	PAEP	intron_variant	MODIFIER	ENSOARG00000005099	ENSOART00000005558	protein_coding	SNV
3	3574129	.	T	A	PAEP	intron_variant	MODIFIER	ENSOARG00000005099	ENSOART00000005558	protein_coding	SNV
3	3574144	.	G	A	PAEP	intron_variant	MODIFIER	ENSOARG00000005099	ENSOART00000005558	protein_coding	SNV
3	3574158	.	A	T	PAEP	intron_variant	MODIFIER	ENSOARG00000005099	ENSOART00000005558	protein_coding	SNV
3	3574196	.	A	G	PAEP	intron_variant	MODIFIER	ENSOARG00000005099	ENSOART00000005558	protein_coding	SNV
3	3574502	.	A	T	PAEP	intron_variant	MODIFIER	ENSOARG00000005099	ENSOART00000005558	protein_coding	SNV
3	3574504	.	A	T	PAEP	intron_variant	MODIFIER	ENSOARG00000005099	ENSOART00000005558	protein_coding	SNV
3	3574610	.	C	A	PAEP	intron_variant	MODIFIER	ENSOARG00000005099	ENSOART00000005558	protein_coding	SNV
3	3574610	.	C	T	PAEP	intron_variant	MODIFIER	ENSOARG00000005099	ENSOART00000005558	protein_coding	SNV
3	3574632	.	T	A	PAEP	intron_variant	MODIFIER	ENSOARG00000005099	ENSOART00000005558	protein_coding	SNV
3	3574771	.	G	A	PAEP	synonymous_variant	LOW	ENSOARG00000005099	ENSOART00000005558	protein_coding	SNV
3	3574816	.	A	G	PAEP	splice_region_variant&intron_variant	LOW	ENSOARG00000005099	ENSOART00000005558	protein_coding	SNV
3	3574835	.	C	A	PAEP	intron_variant	MODIFIER	ENSOARG00000005099	ENSOART00000005558	protein_coding	SNV
3	3574940	.	T	C	PAEP	intron_variant	MODIFIER	ENSOARG00000005099	ENSOART00000005558	protein_coding	SNV
3	3575072	.	A	C	PAEP	intron_variant	MODIFIER	ENSOARG00000005099	ENSOART00000005558	protein_coding	SNV
3	3575156	.	G	T	PAEP	intron_variant	MODIFIER	ENSOARG00000005099	ENSOART00000005558	protein_coding	SNV
3	3575170	.	G	A	PAEP	intron_variant	MODIFIER	ENSOARG00000005099	ENSOART00000005558	protein_coding	SNV
3	3575217	.	G	A	PAEP	intron_variant	MODIFIER	ENSOARG00000005099	ENSOART00000005558	protein_coding	SNV
3	3575274	.	C	T	PAEP	intron_variant	MODIFIER	ENSOARG00000005099	ENSOART00000005558	protein_coding	SNV
3	3575331	.	C	T	PAEP	intron_variant	MODIFIER	ENSOARG00000005099	ENSOART00000005558	protein_coding	SNV
3	3575354	.	G	A	PAEP	intron_variant	MODIFIER	ENSOARG00000005099	ENSOART00000005558	protein_coding	SNV
3	3575358	.	G	A	PAEP	intron_variant	MODIFIER	ENSOARG00000005099	ENSOART00000005558	protein_coding	SNV
3	3575385	.	A	G	PAEP	intron_variant	MODIFIER	ENSOARG00000005099	ENSOART00000005558	protein_coding	SNV
3	3575518	.	T	C	PAEP	missense_variant	MODERATE	ENSOARG00000005099	ENSOART00000005558	protein_coding	SNV
3	3575548	.	G	A	PAEP	missense_variant	MODERATE	ENSOARG00000005099	ENSOART00000005558	protein_coding	SNV
3	3791589	.	G	A	CEL	synonymous_variant	LOW	ENSOARG00000005444	ENSOART00000005941.1	protein_coding	SNV
3	3791993	.	C	T	CEL	intron_variant	MODIFIER	ENSOARG00000005444	ENSOART00000005941.1	protein_coding	SNV
3	3792132	.	C	T	CEL	missense_variant	MODERATE	ENSOARG00000005444	ENSOART00000005941.1	protein_coding	SNV
3	3792163	.	C	T	CEL	missense_variant	MODERATE	ENSOARG00000005444	ENSOART00000005941.1	protein_coding	SNV
3	3792298	.	C	T	CEL	intron_variant	MODIFIER	ENSOARG00000005444	ENSOART00000005941.1	protein_coding	SNV
3	3792438	.	G	A	CEL	intron_variant	MODIFIER	ENSOARG00000005444	ENSOART00000005941.1	protein_coding	SNV
3	3792454	.	C	G	CEL	intron_variant	MODIFIER	ENSOARG00000005444	ENSOART00000005941.1	protein_coding	SNV
3	3792538	.	A	T	CEL	intron_variant	MODIFIER	ENSOARG00000005444	ENSOART00000005941.1	protein_coding	SNV
3	3792641	.	C	T	CEL	intron_variant	MODIFIER	ENSOARG00000005444	ENSOART00000005941.1	protein_coding	SNV
3	3792809	.	T	A	CEL	intron_variant	MODIFIER	ENSOARG00000005444	ENSOART00000005941.1	protein_coding	SNV
3	3792954	.	G	A	CEL	intron_variant	MODIFIER	ENSOARG00000005444	ENSOART00000005941.1	protein_coding	SNV
3	3793195	.	C	T	CEL	intron_variant	MODIFIER	ENSOARG00000005444	ENSOART00000005941.1	protein_coding	SNV
3	3793196	.	G	A	CEL	intron_variant	MODIFIER	ENSOARG00000005444	ENSOART00000005941.1	protein_coding	SNV
3	3793227	.	G	A	CEL	intron_variant	MODIFIER	ENSOARG00000005444	ENSOART00000005941.1	protein_coding	SNV
3	3793341	.	G	A	CEL	intron_variant	MODIFIER	ENSOARG00000005444	ENSOART00000005941.1	protein_coding	SNV
3	3793472	.	C	T	CEL	intron_variant	MODIFIER	ENSOARG00000005444	ENSOART00000005941.1	protein_coding	SNV
3	3793547	.	G	A	CEL	synonymous_variant	LOW	ENSOARG00000005444	ENSOART00000005941.1	protein_coding	SNV
3	3793731	.	G	A	CEL	intron_variant	MODIFIER	ENSOARG00000005444	ENSOART00000005941.1	protein_coding	SNV
3	3793751	.	C	T	CEL	intron_variant	MODIFIER	ENSOARG00000005444	ENSOART00000005941.1	protein_coding	SNV
3	3793863	.	G	A	CEL	intron_variant	MODIFIER	ENSOARG00000005444	ENSOART00000005941.1	protein_coding	SNV
3	3793865	.	C	G	CEL	intron_variant	MODIFIER	ENSOARG00000005444	ENSOART00000005941.1	protein_coding	SNV
3	3794055	.	A	G	CEL	intron_variant	MODIFIER	ENSOARG00000005444	ENSOART00000005941.1	protein_coding	SNV
3	3794077	.	G	A	CEL	intron_variant	MODIFIER	ENSOARG00000005444	ENSOART00000005941.1	protein_coding	SNV
3	3794156	.	G	A	CEL	intron_variant	MODIFIER	ENSOARG00000005444	ENSOART00000005941.1	protein_coding	SNV
3	3794163	.	C	A	CEL	intron_variant	MODIFIER	ENSOARG00000005444	ENSOART00000005941.1	protein_coding	SNV
3	3794304	.	G	A	CEL	synonymous_variant	LOW	ENSOARG00000005444	ENSOART00000005941.1	protein_coding	SNV
3	3794378	.	A	G	CEL	intron_variant	MODIFIER	ENSOARG00000005444	ENSOART00000005941.1	protein_coding	SNV
3	3794523	.	C	T	CEL	intron_variant	MODIFIER	ENSOARG00000005444	ENSOART00000005941.1	protein_coding	SNV
3	3794649	.	G	A	CEL	intron_variant	MODIFIER	ENSOARG00000005444	ENSOART00000005941.1	protein_coding	SNV
3	3794663	.	C	T	CEL	intron_variant	MODIFIER	ENSOARG00000005444	ENSOART00000005941.1	protein_coding	SNV
3	3794667	.	G	A	CEL	intron_variant	MODIFIER	ENSOARG00000005444	ENSOART00000005941.1	protein_coding	SNV
3	3794696	.	C	T	CEL	intron_variant	MODIFIER	ENSOARG00000005444	ENSOART00000005941.1	protein_coding	SNV
3	3794697	.	G	A	CEL	intron_variant	MODIFIER	ENSOARG00000005444	ENSOART00000005941.1	protein_coding	SNV
3	3795141	.	A	G	CEL	intron_variant	MODIFIER	ENSOARG00000005444	ENSOART00000005941.1	protein_coding	SNV
3	3795279	.	C	T	CEL	intron_variant	MODIFIER	ENSOARG00000005444	ENSOART00000005941.1	protein_coding	SNV
3	3795341	.	T	C	CEL	intron_variant	MODIFIER	ENSOARG00000005444	ENSOART00000005941.1	protein_coding	SNV
3	3795802	.	T	G	CEL	intron_variant	MODIFIER	ENSOARG00000005444	ENSOART00000005941.1	protein_coding	SNV
3	3795936	.	C	T	CEL	intron_variant	MODIFIER	ENSOARG00000005444	ENSOART00000005941.1	protein_coding	SNV
3	3796046	.	G	A	CEL	intron_variant	MODIFIER	ENSOARG00000005444	ENSOART00000005941.1	protein_coding	SNV
3	3796047	.	G	A	CEL	intron_variant	MODIFIER	ENSOARG00000005444	ENSOART00000005941.1	protein_coding	SNV
3	3796141	.	G	A	CEL	intron_variant	MODIFIER	ENSOARG00000005444	ENSOART00000005941.1	protein_coding	SNV
3	3796251	.	C	T	CEL	intron_variant	MODIFIER	ENSOARG00000005444	ENSOART00000005941.1	protein_coding	SNV
3	3796345	.	C	G	CEL	intron_variant	MODIFIER	ENSOARG00000005444	ENSOART00000005941.1	protein_coding	SNV
3	3796433	.	C	T	CEL	intron_variant	MODIFIER	ENSOARG00000005444	ENSOART00000005941.1	protein_coding	SNV
3	3796653	.	G	A	CEL	intron_variant	MODIFIER	ENSOARG00000005444	ENSOART00000005941.1	protein_coding	SNV
3	3796661	.	C	T	CEL	intron_variant	MODIFIER	ENSOARG00000005444	ENSOART00000005941.1	protein_coding	SNV
3	3797376	.	G	A	CEL	intron_variant	MODIFIER	ENSOARG00000005444	ENSOART00000005941.1	protein_coding	SNV
3	3797612	.	G	A	CEL	intron_variant	MODIFIER	ENSOARG00000005444	ENSOART00000005941.1	protein_coding	SNV
3	3797670	.	C	A	CEL	intron_variant	MODIFIER	ENSOARG00000005444	ENSOART00000005941.1	protein_coding	SNV
3	3797672	.	C	G	CEL	intron_variant	MODIFIER	ENSOARG00000005444	ENSOART00000005941.1	protein_coding	SNV
3	3797673	.	C	T	CEL	intron_variant	MODIFIER	ENSOARG00000005444	ENSOART00000005941.1	protein_coding	SNV
3	3797711	.	T	C	CEL	intron_variant	MODIFIER	ENSOARG00000005444	ENSOART00000005941.1	protein_coding	SNV
3	3797714	.	G	A	CEL	intron_variant	MODIFIER	ENSOARG00000005444	ENSOART00000005941.1	protein_coding	SNV
3	3798022	.	G	A	CEL	synonymous_variant	LOW	ENSOARG00000005444	ENSOART00000005941.1	protein_coding	SNV
3	3798081	.	G	A	CEL	intron_variant	MODIFIER	ENSOARG00000005444	ENSOART00000005941.1	protein_coding	SNV
3	3798161	.	T	C	CEL	intron_variant	MODIFIER	ENSOARG00000005444	ENSOART00000005941.1	protein_coding	SNV
3	3798204	.	G	A	CEL	intron_variant	MODIFIER	ENSOARG00000005444	ENSOART00000005941.1	protein_coding	SNV
3	3798395	.	C	T	CEL	splice_region_variant&intron_variant	LOW	ENSOARG00000005444	ENSOART00000005941.1	protein_coding	SNV
3	3798434	.	C	T	CEL	intron_variant	MODIFIER	ENSOARG00000005444	ENSOART00000005941.1	protein_coding	SNV
3	3798813	.	G	A	CEL	intron_variant	MODIFIER	ENSOARG00000005444	ENSOART00000005941.1	protein_coding	SNV
3	3798952	.	A	T	CEL	missense_variant	MODERATE	ENSOARG00000005444	ENSOART00000005941.1	protein_coding	SNV
3	3799494	.	C	G	CEL	intron_variant	MODIFIER	ENSOARG00000005444	ENSOART00000005941	protein_coding	SNV
3	3799725	.	C	A	CEL	intron_variant	MODIFIER	ENSOARG00000005444	ENSOART00000005941	protein_coding	SNV
3	3799892	.	G	A	CEL	intron_variant	MODIFIER	ENSOARG00000005444	ENSOART00000005941	protein_coding	SNV
3	3800057	.	C	T	CEL	intron_variant	MODIFIER	ENSOARG00000005444	ENSOART00000005941	protein_coding	SNV
3	3800236	.	G	A	CEL	intron_variant	MODIFIER	ENSOARG00000005444	ENSOART00000005941	protein_coding	SNV
3	3800336	.	G	C	CEL	intron_variant	MODIFIER	ENSOARG00000005444	ENSOART00000005941	protein_coding	SNV
3	3800440	.	A	C	CEL	intron_variant	MODIFIER	ENSOARG00000005444	ENSOART00000005941	protein_coding	SNV
3	3800538	.	C	T	CEL	intron_variant	MODIFIER	ENSOARG00000005444	ENSOART00000005941	protein_coding	SNV
3	3800913	.	C	T	CEL	intron_variant	MODIFIER	ENSOARG00000005444	ENSOART00000005941	protein_coding	SNV
3	20547480	.	C	T	LPIN1	synonymous_variant	LOW	ENSOARG00000016144	ENSOART00000017583.1	protein_coding	SNV
3	20547522	.	C	T	LPIN1	synonymous_variant	LOW	ENSOARG00000016144	ENSOART00000017583.1	protein_coding	SNV
3	20547657	.	T	C	LPIN1	intron_variant	MODIFIER	ENSOARG00000016144	ENSOART00000017583.1	protein_coding	SNV
3	20547669	.	G	T	LPIN1	intron_variant	MODIFIER	ENSOARG00000016144	ENSOART00000017583.1	protein_coding	SNV
3	20547822	.	C	G	LPIN1	intron_variant	MODIFIER	ENSOARG00000016144	ENSOART00000017583.1	protein_coding	SNV
3	20547916	.	A	G	LPIN1	intron_variant	MODIFIER	ENSOARG00000016144	ENSOART00000017583.1	protein_coding	SNV
3	20548657	.	A	G	LPIN1	intron_variant	MODIFIER	ENSOARG00000016144	ENSOART00000017583.1	protein_coding	SNV
3	20548748	.	C	T	LPIN1	intron_variant	MODIFIER	ENSOARG00000016144	ENSOART00000017583.1	protein_coding	SNV
3	20548838	.	C	T	LPIN1	intron_variant	MODIFIER	ENSOARG00000016144	ENSOART00000017583.1	protein_coding	SNV
3	20549070	.	G	A	LPIN1	intron_variant	MODIFIER	ENSOARG00000016144	ENSOART00000017583.1	protein_coding	SNV
3	20549156	.	C	T	LPIN1	intron_variant	MODIFIER	ENSOARG00000016144	ENSOART00000017583.1	protein_coding	SNV
3	20549404	.	A	G	LPIN1	intron_variant	MODIFIER	ENSOARG00000016144	ENSOART00000017583.1	protein_coding	SNV
3	20549424	.	T	G	LPIN1	intron_variant	MODIFIER	ENSOARG00000016144	ENSOART00000017583.1	protein_coding	SNV
3	20549510	.	T	G	LPIN1	intron_variant	MODIFIER	ENSOARG00000016144	ENSOART00000017583.1	protein_coding	SNV
3	20550001	.	G	A	LPIN1	intron_variant	MODIFIER	ENSOARG00000016144	ENSOART00000017583.1	protein_coding	SNV
3	20550137	.	A	G	LPIN1	intron_variant	MODIFIER	ENSOARG00000016144	ENSOART00000017583.1	protein_coding	SNV
3	20550255	.	G	A	LPIN1	intron_variant	MODIFIER	ENSOARG00000016144	ENSOART00000017583.1	protein_coding	SNV
3	20550325	.	T	C	LPIN1	intron_variant	MODIFIER	ENSOARG00000016144	ENSOART00000017583.1	protein_coding	SNV
3	20550553	.	A	G	LPIN1	intron_variant	MODIFIER	ENSOARG00000016144	ENSOART00000017583.1	protein_coding	SNV
3	20550931	.	C	T	LPIN1	intron_variant	MODIFIER	ENSOARG00000016144	ENSOART00000017583.1	protein_coding	SNV
3	20551147	.	A	G	LPIN1	intron_variant	MODIFIER	ENSOARG00000016144	ENSOART00000017583.1	protein_coding	SNV
3	20551168	.	C	T	LPIN1	intron_variant	MODIFIER	ENSOARG00000016144	ENSOART00000017583.1	protein_coding	SNV
3	20551247	.	A	T	LPIN1	intron_variant	MODIFIER	ENSOARG00000016144	ENSOART00000017583.1	protein_coding	SNV
3	20551874	.	A	T	LPIN1	intron_variant	MODIFIER	ENSOARG00000016144	ENSOART00000017583.1	protein_coding	SNV
3	20551956	.	G	C	LPIN1	intron_variant	MODIFIER	ENSOARG00000016144	ENSOART00000017583.1	protein_coding	SNV
3	20552269	.	T	A	LPIN1	intron_variant	MODIFIER	ENSOARG00000016144	ENSOART00000017583.1	protein_coding	SNV
3	20552562	.	C	T	LPIN1	intron_variant	MODIFIER	ENSOARG00000016144	ENSOART00000017583.1	protein_coding	SNV
3	20552925	.	G	A	LPIN1	intron_variant	MODIFIER	ENSOARG00000016144	ENSOART00000017583.1	protein_coding	SNV
3	20553272	.	T	C	LPIN1	intron_variant	MODIFIER	ENSOARG00000016144	ENSOART00000017583.1	protein_coding	SNV
3	20553273	.	T	C	LPIN1	intron_variant	MODIFIER	ENSOARG00000016144	ENSOART00000017583.1	protein_coding	SNV
3	20553605	.	A	G	LPIN1	intron_variant	MODIFIER	ENSOARG00000016144	ENSOART00000017583.1	protein_coding	SNV
3	20554186	.	C	T	LPIN1	intron_variant	MODIFIER	ENSOARG00000016144	ENSOART00000017583.1	protein_coding	SNV
3	20554544	.	G	A	LPIN1	intron_variant	MODIFIER	ENSOARG00000016144	ENSOART00000017583.1	protein_coding	SNV
3	20554676	.	G	A	LPIN1	splice_acceptor_variant&intron_variant	HIGH	ENSOARG00000016144	ENSOART00000017583.1	protein_coding	SNV
3	20555175	.	A	G	LPIN1	intron_variant	MODIFIER	ENSOARG00000016144	ENSOART00000017583.1	protein_coding	SNV
3	20555190	.	A	C	LPIN1	intron_variant	MODIFIER	ENSOARG00000016144	ENSOART00000017583.1	protein_coding	SNV
3	20555333	.	C	G	LPIN1	intron_variant	MODIFIER	ENSOARG00000016144	ENSOART00000017583.1	protein_coding	SNV
3	20555624	.	C	T	LPIN1	intron_variant	MODIFIER	ENSOARG00000016144	ENSOART00000017583.1	protein_coding	SNV
3	20555655	.	A	G	LPIN1	intron_variant	MODIFIER	ENSOARG00000016144	ENSOART00000017583.1	protein_coding	SNV
3	20556598	.	G	C	LPIN1	intron_variant	MODIFIER	ENSOARG00000016144	ENSOART00000017583.1	protein_coding	SNV
3	20556954	.	A	G	LPIN1	intron_variant	MODIFIER	ENSOARG00000016144	ENSOART00000017583.1	protein_coding	SNV
3	20557264	.	C	T	LPIN1	intron_variant	MODIFIER	ENSOARG00000016144	ENSOART00000017583.1	protein_coding	SNV
3	20557266	.	C	T	LPIN1	intron_variant	MODIFIER	ENSOARG00000016144	ENSOART00000017583.1	protein_coding	SNV
3	20557280	.	T	C	LPIN1	intron_variant	MODIFIER	ENSOARG00000016144	ENSOART00000017583.1	protein_coding	SNV
3	20557281	.	G	A	LPIN1	intron_variant	MODIFIER	ENSOARG00000016144	ENSOART00000017583.1	protein_coding	SNV
3	20557314	.	C	T	LPIN1	intron_variant	MODIFIER	ENSOARG00000016144	ENSOART00000017583.1	protein_coding	SNV
3	20558164	.	G	A	LPIN1	intron_variant	MODIFIER	ENSOARG00000016144	ENSOART00000017583.1	protein_coding	SNV
3	20558179	.	G	A	LPIN1	intron_variant	MODIFIER	ENSOARG00000016144	ENSOART00000017583.1	protein_coding	SNV
3	20558731	.	G	A	LPIN1	intron_variant	MODIFIER	ENSOARG00000016144	ENSOART00000017583.1	protein_coding	SNV
3	20558810	.	C	T	LPIN1	intron_variant	MODIFIER	ENSOARG00000016144	ENSOART00000017583.1	protein_coding	SNV
3	20558919	.	A	T	LPIN1	intron_variant	MODIFIER	ENSOARG00000016144	ENSOART00000017583.1	protein_coding	SNV
3	20559589	.	C	T	LPIN1	intron_variant	MODIFIER	ENSOARG00000016144	ENSOART00000017583.1	protein_coding	SNV
3	20559946	.	T	C	LPIN1	intron_variant	MODIFIER	ENSOARG00000016144	ENSOART00000017583.1	protein_coding	SNV
3	20560222	.	C	G	LPIN1	intron_variant	MODIFIER	ENSOARG00000016144	ENSOART00000017583.1	protein_coding	SNV
3	20560489	.	T	G	LPIN1	intron_variant	MODIFIER	ENSOARG00000016144	ENSOART00000017583.1	protein_coding	SNV
3	20560816	.	C	G	LPIN1	intron_variant	MODIFIER	ENSOARG00000016144	ENSOART00000017583.1	protein_coding	SNV
3	20560843	.	G	A	LPIN1	intron_variant	MODIFIER	ENSOARG00000016144	ENSOART00000017583.1	protein_coding	SNV
3	20560939	.	G	A	LPIN1	intron_variant	MODIFIER	ENSOARG00000016144	ENSOART00000017583.1	protein_coding	SNV
3	20561094	.	A	G	LPIN1	intron_variant	MODIFIER	ENSOARG00000016144	ENSOART00000017583.1	protein_coding	SNV
3	20561205	.	G	A	LPIN1	intron_variant	MODIFIER	ENSOARG00000016144	ENSOART00000017583.1	protein_coding	SNV
3	20561206	.	A	G	LPIN1	intron_variant	MODIFIER	ENSOARG00000016144	ENSOART00000017583.1	protein_coding	SNV
3	20561259	.	A	G	LPIN1	intron_variant	MODIFIER	ENSOARG00000016144	ENSOART00000017583.1	protein_coding	SNV
3	20561295	.	G	A	LPIN1	intron_variant	MODIFIER	ENSOARG00000016144	ENSOART00000017583.1	protein_coding	SNV
3	20561427	.	G	A	LPIN1	intron_variant	MODIFIER	ENSOARG00000016144	ENSOART00000017583.1	protein_coding	SNV
3	20561457	.	G	A	LPIN1	intron_variant	MODIFIER	ENSOARG00000016144	ENSOART00000017583.1	protein_coding	SNV
3	20561459	.	G	A	LPIN1	intron_variant	MODIFIER	ENSOARG00000016144	ENSOART00000017583.1	protein_coding	SNV
3	20561461	.	G	A	LPIN1	intron_variant	MODIFIER	ENSOARG00000016144	ENSOART00000017583.1	protein_coding	SNV
3	20561783	.	C	G	LPIN1	intron_variant	MODIFIER	ENSOARG00000016144	ENSOART00000017583.1	protein_coding	SNV
3	20561902	.	A	G	LPIN1	synonymous_variant	LOW	ENSOARG00000016144	ENSOART00000017583.1	protein_coding	SNV
3	20562041	.	T	A	LPIN1	missense_variant	MODERATE	ENSOARG00000016144	ENSOART00000017583.1	protein_coding	SNV
3	20562106	.	G	T	LPIN1	missense_variant	MODERATE	ENSOARG00000016144	ENSOART00000017583.1	protein_coding	SNV
3	20562295	.	G	A	LPIN1	intron_variant	MODIFIER	ENSOARG00000016144	ENSOART00000017583.1	protein_coding	SNV
3	20562481	.	A	G	LPIN1	intron_variant	MODIFIER	ENSOARG00000016144	ENSOART00000017583.1	protein_coding	SNV
3	20562544	.	C	T	LPIN1	intron_variant	MODIFIER	ENSOARG00000016144	ENSOART00000017583.1	protein_coding	SNV
3	20562723	.	T	A	LPIN1	intron_variant	MODIFIER	ENSOARG00000016144	ENSOART00000017583.1	protein_coding	SNV
3	20562813	.	G	A	LPIN1	intron_variant	MODIFIER	ENSOARG00000016144	ENSOART00000017583.1	protein_coding	SNV
3	20562840	.	A	G	LPIN1	intron_variant	MODIFIER	ENSOARG00000016144	ENSOART00000017583.1	protein_coding	SNV
3	20562996	.	G	C	LPIN1	intron_variant	MODIFIER	ENSOARG00000016144	ENSOART00000017583.1	protein_coding	SNV
3	20563075	.	G	T	LPIN1	intron_variant	MODIFIER	ENSOARG00000016144	ENSOART00000017583.1	protein_coding	SNV
3	20563196	.	C	G	LPIN1	intron_variant	MODIFIER	ENSOARG00000016144	ENSOART00000017583.1	protein_coding	SNV
3	20563440	.	A	G	LPIN1	intron_variant	MODIFIER	ENSOARG00000016144	ENSOART00000017583.1	protein_coding	SNV
3	20563609	.	G	A	LPIN1	intron_variant	MODIFIER	ENSOARG00000016144	ENSOART00000017583.1	protein_coding	SNV
3	20563696	.	G	A	LPIN1	intron_variant	MODIFIER	ENSOARG00000016144	ENSOART00000017583.1	protein_coding	SNV
3	20563741	.	G	A	LPIN1	intron_variant	MODIFIER	ENSOARG00000016144	ENSOART00000017583.1	protein_coding	SNV
3	20563874	.	C	T	LPIN1	intron_variant	MODIFIER	ENSOARG00000016144	ENSOART00000017583.1	protein_coding	SNV
3	20564044	.	C	T	LPIN1	synonymous_variant	LOW	ENSOARG00000016144	ENSOART00000017583.1	protein_coding	SNV
3	20564091	.	G	C	LPIN1	splice_region_variant&intron_variant	LOW	ENSOARG00000016144	ENSOART00000017583.1	protein_coding	SNV
3	20564178	.	C	T	LPIN1	intron_variant	MODIFIER	ENSOARG00000016144	ENSOART00000017583.1	protein_coding	SNV
3	20564179	.	G	T	LPIN1	intron_variant	MODIFIER	ENSOARG00000016144	ENSOART00000017583.1	protein_coding	SNV
3	20564201	.	C	T	LPIN1	intron_variant	MODIFIER	ENSOARG00000016144	ENSOART00000017583.1	protein_coding	SNV
3	20564357	.	G	C	LPIN1	intron_variant	MODIFIER	ENSOARG00000016144	ENSOART00000017583.1	protein_coding	SNV
3	20564511	.	C	T	LPIN1	intron_variant	MODIFIER	ENSOARG00000016144	ENSOART00000017583.1	protein_coding	SNV
3	20565263	.	A	T	LPIN1	intron_variant	MODIFIER	ENSOARG00000016144	ENSOART00000017583.1	protein_coding	SNV
3	20565344	.	A	G	LPIN1	intron_variant	MODIFIER	ENSOARG00000016144	ENSOART00000017583.1	protein_coding	SNV
3	20565365	.	A	G	LPIN1	intron_variant	MODIFIER	ENSOARG00000016144	ENSOART00000017583.1	protein_coding	SNV
3	20565447	.	C	G	LPIN1	intron_variant	MODIFIER	ENSOARG00000016144	ENSOART00000017583.1	protein_coding	SNV
3	20565654	.	G	A	LPIN1	intron_variant	MODIFIER	ENSOARG00000016144	ENSOART00000017583.1	protein_coding	SNV
3	20565772	.	C	T	LPIN1	intron_variant	MODIFIER	ENSOARG00000016144	ENSOART00000017583.1	protein_coding	SNV
3	20566074	.	A	G	LPIN1	intron_variant	MODIFIER	ENSOARG00000016144	ENSOART00000017583.1	protein_coding	SNV
3	20566200	.	G	C	LPIN1	intron_variant	MODIFIER	ENSOARG00000016144	ENSOART00000017583.1	protein_coding	SNV
3	20566245	.	A	G	LPIN1	intron_variant	MODIFIER	ENSOARG00000016144	ENSOART00000017583.1	protein_coding	SNV
3	20566568	.	C	T	LPIN1	intron_variant	MODIFIER	ENSOARG00000016144	ENSOART00000017583.1	protein_coding	SNV
3	20566703	.	G	C	LPIN1	intron_variant	MODIFIER	ENSOARG00000016144	ENSOART00000017583.1	protein_coding	SNV
3	20566889	.	C	T	LPIN1	intron_variant	MODIFIER	ENSOARG00000016144	ENSOART00000017583.1	protein_coding	SNV
3	20566906	.	C	T	LPIN1	intron_variant	MODIFIER	ENSOARG00000016144	ENSOART00000017583.1	protein_coding	SNV
3	20566910	.	T	G	LPIN1	intron_variant	MODIFIER	ENSOARG00000016144	ENSOART00000017583.1	protein_coding	SNV
3	20566932	.	G	T	LPIN1	intron_variant	MODIFIER	ENSOARG00000016144	ENSOART00000017583.1	protein_coding	SNV
3	20566965	.	A	G	LPIN1	intron_variant	MODIFIER	ENSOARG00000016144	ENSOART00000017583.1	protein_coding	SNV
3	20567281	.	T	G	LPIN1	intron_variant	MODIFIER	ENSOARG00000016144	ENSOART00000017583	protein_coding	SNV
3	20567413	.	G	A	LPIN1	intron_variant	MODIFIER	ENSOARG00000016144	ENSOART00000017583.1	protein_coding	SNV
3	20567505	.	T	G	LPIN1	intron_variant	MODIFIER	ENSOARG00000016144	ENSOART00000017583	protein_coding	SNV
3	20568267	.	T	C	LPIN1	intron_variant	MODIFIER	ENSOARG00000016144	ENSOART00000017583.1	protein_coding	SNV
3	20568549	.	A	G	LPIN1	intron_variant	MODIFIER	ENSOARG00000016144	ENSOART00000017583.1	protein_coding	SNV
3	20568840	.	A	T	LPIN1	intron_variant	MODIFIER	ENSOARG00000016144	ENSOART00000017583.1	protein_coding	SNV
3	20569044	.	A	C	LPIN1	intron_variant	MODIFIER	ENSOARG00000016144	ENSOART00000017583.1	protein_coding	SNV
3	20569071	.	T	C	LPIN1	intron_variant	MODIFIER	ENSOARG00000016144	ENSOART00000017583.1	protein_coding	SNV
3	20569112	.	T	G	LPIN1	intron_variant	MODIFIER	ENSOARG00000016144	ENSOART00000017583.1	protein_coding	SNV
3	20569146	.	A	G	LPIN1	intron_variant	MODIFIER	ENSOARG00000016144	ENSOART00000017583.1	protein_coding	SNV
3	20569177	.	T	A	LPIN1	intron_variant	MODIFIER	ENSOARG00000016144	ENSOART00000017583.1	protein_coding	SNV
3	20569705	.	G	A	LPIN1	intron_variant	MODIFIER	ENSOARG00000016144	ENSOART00000017583.1	protein_coding	SNV
3	20569716	.	G	A	LPIN1	intron_variant	MODIFIER	ENSOARG00000016144	ENSOART00000017583.1	protein_coding	SNV
3	20569927	.	T	C	LPIN1	intron_variant	MODIFIER	ENSOARG00000016144	ENSOART00000017583.1	protein_coding	SNV
3	20570196	.	G	C	LPIN1	intron_variant	MODIFIER	ENSOARG00000016144	ENSOART00000017583.1	protein_coding	SNV
3	20570237	.	G	T	LPIN1	intron_variant	MODIFIER	ENSOARG00000016144	ENSOART00000017583.1	protein_coding	SNV
3	20570289	.	C	T	LPIN1	intron_variant	MODIFIER	ENSOARG00000016144	ENSOART00000017583.1	protein_coding	SNV
3	20570456	.	C	T	LPIN1	intron_variant	MODIFIER	ENSOARG00000016144	ENSOART00000017583.1	protein_coding	SNV
3	20570909	.	T	G	LPIN1	intron_variant	MODIFIER	ENSOARG00000016144	ENSOART00000017583.1	protein_coding	SNV
3	20570991	.	C	T	LPIN1	intron_variant	MODIFIER	ENSOARG00000016144	ENSOART00000017583.1	protein_coding	SNV
3	20571346	.	T	C	LPIN1	intron_variant	MODIFIER	ENSOARG00000016144	ENSOART00000017583.1	protein_coding	SNV
3	20571486	.	C	T	LPIN1	intron_variant	MODIFIER	ENSOARG00000016144	ENSOART00000017583.1	protein_coding	SNV
3	20571577	.	A	T	LPIN1	intron_variant	MODIFIER	ENSOARG00000016144	ENSOART00000017583.1	protein_coding	SNV
3	20571628	.	G	A	LPIN1	intron_variant	MODIFIER	ENSOARG00000016144	ENSOART00000017583.1	protein_coding	SNV
3	20571649	.	G	T	LPIN1	intron_variant	MODIFIER	ENSOARG00000016144	ENSOART00000017583.1	protein_coding	SNV
3	20571672	.	T	C	LPIN1	intron_variant	MODIFIER	ENSOARG00000016144	ENSOART00000017583	protein_coding	SNV
3	20571695	.	T	C	LPIN1	intron_variant	MODIFIER	ENSOARG00000016144	ENSOART00000017583.1	protein_coding	SNV
3	20571781	.	C	T	LPIN1	intron_variant	MODIFIER	ENSOARG00000016144	ENSOART00000017583.1	protein_coding	SNV
3	20571854	.	T	A	LPIN1	intron_variant	MODIFIER	ENSOARG00000016144	ENSOART00000017583.1	protein_coding	SNV
3	20571914	.	T	C	LPIN1	intron_variant	MODIFIER	ENSOARG00000016144	ENSOART00000017583.1	protein_coding	SNV
3	20571955	.	A	C	LPIN1	intron_variant	MODIFIER	ENSOARG00000016144	ENSOART00000017583.1	protein_coding	SNV
3	20571972	.	C	T	LPIN1	intron_variant	MODIFIER	ENSOARG00000016144	ENSOART00000017583.1	protein_coding	SNV
3	20572079	.	G	A	LPIN1	intron_variant	MODIFIER	ENSOARG00000016144	ENSOART00000017583.1	protein_coding	SNV
3	20572124	.	G	A	LPIN1	intron_variant	MODIFIER	ENSOARG00000016144	ENSOART00000017583.1	protein_coding	SNV
3	20572240	.	A	G	LPIN1	intron_variant	MODIFIER	ENSOARG00000016144	ENSOART00000017583.1	protein_coding	SNV
3	20572555	.	G	C	LPIN1	intron_variant	MODIFIER	ENSOARG00000016144	ENSOART00000017583.1	protein_coding	SNV
3	20572667	.	C	G	LPIN1	intron_variant	MODIFIER	ENSOARG00000016144	ENSOART00000017583.1	protein_coding	SNV
3	20572808	.	C	T	LPIN1	synonymous_variant	LOW	ENSOARG00000016144	ENSOART00000017583.1	protein_coding	SNV
3	20572826	.	C	T	LPIN1	synonymous_variant	LOW	ENSOARG00000016144	ENSOART00000017583.1	protein_coding	SNV
3	20572916	.	C	T	LPIN1	intron_variant	MODIFIER	ENSOARG00000016144	ENSOART00000017583.1	protein_coding	SNV
3	20572926	.	G	A	LPIN1	intron_variant	MODIFIER	ENSOARG00000016144	ENSOART00000017583.1	protein_coding	SNV
3	20573165	.	A	G	LPIN1	intron_variant	MODIFIER	ENSOARG00000016144	ENSOART00000017583.1	protein_coding	SNV
3	20573852	.	T	C	LPIN1	intron_variant	MODIFIER	ENSOARG00000016144	ENSOART00000017583.1	protein_coding	SNV
3	20573872	.	C	T	LPIN1	intron_variant	MODIFIER	ENSOARG00000016144	ENSOART00000017583.1	protein_coding	SNV
3	20573885	.	G	C	LPIN1	intron_variant	MODIFIER	ENSOARG00000016144	ENSOART00000017583.1	protein_coding	SNV
3	20574148	.	T	A	LPIN1	intron_variant	MODIFIER	ENSOARG00000016144	ENSOART00000017583.1	protein_coding	SNV
3	20574150	.	A	T	LPIN1	intron_variant	MODIFIER	ENSOARG00000016144	ENSOART00000017583.1	protein_coding	SNV
3	20574151	.	A	T	LPIN1	intron_variant	MODIFIER	ENSOARG00000016144	ENSOART00000017583.1	protein_coding	SNV
3	20574219	.	T	C	LPIN1	intron_variant	MODIFIER	ENSOARG00000016144	ENSOART00000017583.1	protein_coding	SNV
3	20574245	.	T	A	LPIN1	intron_variant	MODIFIER	ENSOARG00000016144	ENSOART00000017583.1	protein_coding	SNV
3	20574360	.	G	A	LPIN1	intron_variant	MODIFIER	ENSOARG00000016144	ENSOART00000017583.1	protein_coding	SNV
3	20574386	.	G	A	LPIN1	intron_variant	MODIFIER	ENSOARG00000016144	ENSOART00000017583.1	protein_coding	SNV
3	20574521	.	A	G	LPIN1	intron_variant	MODIFIER	ENSOARG00000016144	ENSOART00000017583.1	protein_coding	SNV
3	20574690	.	G	T	LPIN1	intron_variant	MODIFIER	ENSOARG00000016144	ENSOART00000017583.1	protein_coding	SNV
3	20574700	.	G	A	LPIN1	intron_variant	MODIFIER	ENSOARG00000016144	ENSOART00000017583.1	protein_coding	SNV
3	20574830	.	T	C	LPIN1	intron_variant	MODIFIER	ENSOARG00000016144	ENSOART00000017583.1	protein_coding	SNV
3	20574960	.	G	A	LPIN1	intron_variant	MODIFIER	ENSOARG00000016144	ENSOART00000017583.1	protein_coding	SNV
3	20574961	.	T	C	LPIN1	intron_variant	MODIFIER	ENSOARG00000016144	ENSOART00000017583.1	protein_coding	SNV
3	20575109	.	C	T	LPIN1	intron_variant	MODIFIER	ENSOARG00000016144	ENSOART00000017583.1	protein_coding	SNV
3	20575245	.	T	G	LPIN1	intron_variant	MODIFIER	ENSOARG00000016144	ENSOART00000017583.1	protein_coding	SNV
3	20575312	.	C	T	LPIN1	intron_variant	MODIFIER	ENSOARG00000016144	ENSOART00000017583.1	protein_coding	SNV
3	20575389	.	C	T	LPIN1	intron_variant	MODIFIER	ENSOARG00000016144	ENSOART00000017583.1	protein_coding	SNV
3	20575667	.	C	T	LPIN1	intron_variant	MODIFIER	ENSOARG00000016144	ENSOART00000017583.1	protein_coding	SNV
3	20575713	.	C	T	LPIN1	intron_variant	MODIFIER	ENSOARG00000016144	ENSOART00000017583.1	protein_coding	SNV
3	20575746	.	A	G	LPIN1	intron_variant	MODIFIER	ENSOARG00000016144	ENSOART00000017583.1	protein_coding	SNV
3	20575747	.	C	T	LPIN1	intron_variant	MODIFIER	ENSOARG00000016144	ENSOART00000017583.1	protein_coding	SNV
3	20575768	.	G	A	LPIN1	intron_variant	MODIFIER	ENSOARG00000016144	ENSOART00000017583.1	protein_coding	SNV
3	20575966	.	C	A	LPIN1	intron_variant	MODIFIER	ENSOARG00000016144	ENSOART00000017583.1	protein_coding	SNV
3	20576003	.	C	T	LPIN1	intron_variant	MODIFIER	ENSOARG00000016144	ENSOART00000017583.1	protein_coding	SNV
3	20576008	.	A	G	LPIN1	intron_variant	MODIFIER	ENSOARG00000016144	ENSOART00000017583.1	protein_coding	SNV
3	20576060	.	C	T	LPIN1	intron_variant	MODIFIER	ENSOARG00000016144	ENSOART00000017583.1	protein_coding	SNV
3	20576105	.	A	G	LPIN1	intron_variant	MODIFIER	ENSOARG00000016144	ENSOART00000017583.1	protein_coding	SNV
3	20576116	.	G	A	LPIN1	intron_variant	MODIFIER	ENSOARG00000016144	ENSOART00000017583.1	protein_coding	SNV
3	20576147	.	C	T	LPIN1	intron_variant	MODIFIER	ENSOARG00000016144	ENSOART00000017583.1	protein_coding	SNV
3	20576169	.	C	T	LPIN1	intron_variant	MODIFIER	ENSOARG00000016144	ENSOART00000017583.1	protein_coding	SNV
3	20576223	.	G	A	LPIN1	intron_variant	MODIFIER	ENSOARG00000016144	ENSOART00000017583.1	protein_coding	SNV
3	20576270	.	G	T	LPIN1	intron_variant	MODIFIER	ENSOARG00000016144	ENSOART00000017583.1	protein_coding	SNV
3	20576321	.	C	T	LPIN1	intron_variant	MODIFIER	ENSOARG00000016144	ENSOART00000017583.1	protein_coding	SNV
3	20576324	.	A	T	LPIN1	intron_variant	MODIFIER	ENSOARG00000016144	ENSOART00000017583.1	protein_coding	SNV
3	20576363	.	G	A	LPIN1	intron_variant	MODIFIER	ENSOARG00000016144	ENSOART00000017583.1	protein_coding	SNV
3	20576418	.	C	T	LPIN1	intron_variant	MODIFIER	ENSOARG00000016144	ENSOART00000017583.1	protein_coding	SNV
3	20576506	.	G	A	LPIN1	intron_variant	MODIFIER	ENSOARG00000016144	ENSOART00000017583.1	protein_coding	SNV
3	20576957	.	T	C	LPIN1	intron_variant	MODIFIER	ENSOARG00000016144	ENSOART00000017583.1	protein_coding	SNV
3	20577018	.	C	T	LPIN1	intron_variant	MODIFIER	ENSOARG00000016144	ENSOART00000017583.1	protein_coding	SNV
3	20577367	.	G	A	LPIN1	intron_variant	MODIFIER	ENSOARG00000016144	ENSOART00000017583.1	protein_coding	SNV
3	20577379	.	G	A	LPIN1	intron_variant	MODIFIER	ENSOARG00000016144	ENSOART00000017583.1	protein_coding	SNV
3	20577566	.	T	G	LPIN1	intron_variant	MODIFIER	ENSOARG00000016144	ENSOART00000017583.1	protein_coding	SNV
3	20577609	.	A	T	LPIN1	intron_variant	MODIFIER	ENSOARG00000016144	ENSOART00000017583.1	protein_coding	SNV
3	20577659	.	T	C	LPIN1	intron_variant	MODIFIER	ENSOARG00000016144	ENSOART00000017583.1	protein_coding	SNV
3	20577781	.	C	T	LPIN1	intron_variant	MODIFIER	ENSOARG00000016144	ENSOART00000017583.1	protein_coding	SNV
3	20578039	.	C	T	LPIN1	intron_variant	MODIFIER	ENSOARG00000016144	ENSOART00000017583.1	protein_coding	SNV
3	20578044	.	G	A	LPIN1	intron_variant	MODIFIER	ENSOARG00000016144	ENSOART00000017583.1	protein_coding	SNV
3	20578108	.	G	C	LPIN1	intron_variant	MODIFIER	ENSOARG00000016144	ENSOART00000017583.1	protein_coding	SNV
3	20578246	.	T	C	LPIN1	intron_variant	MODIFIER	ENSOARG00000016144	ENSOART00000017583.1	protein_coding	SNV
3	20578345	.	C	T	LPIN1	intron_variant	MODIFIER	ENSOARG00000016144	ENSOART00000017583.1	protein_coding	SNV
3	20578346	.	G	A	LPIN1	intron_variant	MODIFIER	ENSOARG00000016144	ENSOART00000017583.1	protein_coding	SNV
3	20578499	.	A	G	LPIN1	intron_variant	MODIFIER	ENSOARG00000016144	ENSOART00000017583.1	protein_coding	SNV
3	20578648	.	C	T	LPIN1	intron_variant	MODIFIER	ENSOARG00000016144	ENSOART00000017583.1	protein_coding	SNV
3	20578653	.	A	T	LPIN1	intron_variant	MODIFIER	ENSOARG00000016144	ENSOART00000017583.1	protein_coding	SNV
3	20578733	.	A	G	LPIN1	missense_variant	MODERATE	ENSOARG00000016144	ENSOART00000017583.1	protein_coding	SNV
3	20578943	.	A	G	LPIN1	intron_variant	MODIFIER	ENSOARG00000016144	ENSOART00000017583.1	protein_coding	SNV
3	20578959	.	C	T	LPIN1	intron_variant	MODIFIER	ENSOARG00000016144	ENSOART00000017583.1	protein_coding	SNV
3	20578994	.	T	C	LPIN1	intron_variant	MODIFIER	ENSOARG00000016144	ENSOART00000017583.1	protein_coding	SNV
3	20579189	.	G	A	LPIN1	intron_variant	MODIFIER	ENSOARG00000016144	ENSOART00000017583.1	protein_coding	SNV
3	20579341	.	G	A	LPIN1	intron_variant	MODIFIER	ENSOARG00000016144	ENSOART00000017583.1	protein_coding	SNV
3	20579746	.	C	T	LPIN1	intron_variant	MODIFIER	ENSOARG00000016144	ENSOART00000017583.1	protein_coding	SNV
3	20579855	.	C	T	LPIN1	intron_variant	MODIFIER	ENSOARG00000016144	ENSOART00000017583.1	protein_coding	SNV
3	20579909	.	G	A	LPIN1	intron_variant	MODIFIER	ENSOARG00000016144	ENSOART00000017583.1	protein_coding	SNV
3	20579996	.	C	T	LPIN1	intron_variant	MODIFIER	ENSOARG00000016144	ENSOART00000017583.1	protein_coding	SNV
3	20580011	.	G	A	LPIN1	intron_variant	MODIFIER	ENSOARG00000016144	ENSOART00000017583.1	protein_coding	SNV
3	20580018	.	C	T	LPIN1	intron_variant	MODIFIER	ENSOARG00000016144	ENSOART00000017583.1	protein_coding	SNV
3	20580034	.	C	G	LPIN1	intron_variant	MODIFIER	ENSOARG00000016144	ENSOART00000017583	protein_coding	SNV
3	20580131	.	T	C	LPIN1	intron_variant	MODIFIER	ENSOARG00000016144	ENSOART00000017583.1	protein_coding	SNV
3	20580133	.	C	T	LPIN1	intron_variant	MODIFIER	ENSOARG00000016144	ENSOART00000017583.1	protein_coding	SNV
3	20580362	.	C	T	LPIN1	intron_variant	MODIFIER	ENSOARG00000016144	ENSOART00000017583.1	protein_coding	SNV
3	20580390	.	G	A	LPIN1	intron_variant	MODIFIER	ENSOARG00000016144	ENSOART00000017583.1	protein_coding	SNV
3	20580486	.	C	T	LPIN1	intron_variant	MODIFIER	ENSOARG00000016144	ENSOART00000017583.1	protein_coding	SNV
3	20580642	.	T	C	LPIN1	intron_variant	MODIFIER	ENSOARG00000016144	ENSOART00000017583.1	protein_coding	SNV
3	20581024	.	G	A	LPIN1	intron_variant	MODIFIER	ENSOARG00000016144	ENSOART00000017583.1	protein_coding	SNV
3	20581077	.	C	A	LPIN1	intron_variant	MODIFIER	ENSOARG00000016144	ENSOART00000017583.1	protein_coding	SNV
3	20581156	.	G	C	LPIN1	intron_variant	MODIFIER	ENSOARG00000016144	ENSOART00000017583.1	protein_coding	SNV
3	20581251	.	C	T	LPIN1	intron_variant	MODIFIER	ENSOARG00000016144	ENSOART00000017583.1	protein_coding	SNV
3	20581266	.	G	A	LPIN1	intron_variant	MODIFIER	ENSOARG00000016144	ENSOART00000017583.1	protein_coding	SNV
3	20581460	.	C	T	LPIN1	intron_variant	MODIFIER	ENSOARG00000016144	ENSOART00000017583.1	protein_coding	SNV
3	20581594	.	T	C	LPIN1	intron_variant	MODIFIER	ENSOARG00000016144	ENSOART00000017583.1	protein_coding	SNV
3	20581603	.	A	G	LPIN1	intron_variant	MODIFIER	ENSOARG00000016144	ENSOART00000017583.1	protein_coding	SNV
3	20581640	.	T	C	LPIN1	intron_variant	MODIFIER	ENSOARG00000016144	ENSOART00000017583.1	protein_coding	SNV
3	20581703	.	T	G	LPIN1	intron_variant	MODIFIER	ENSOARG00000016144	ENSOART00000017583.1	protein_coding	SNV
3	20581739	.	T	C	LPIN1	intron_variant	MODIFIER	ENSOARG00000016144	ENSOART00000017583.1	protein_coding	SNV
3	20581851	.	A	T	LPIN1	intron_variant	MODIFIER	ENSOARG00000016144	ENSOART00000017583.1	protein_coding	SNV
3	20581922	.	G	A	LPIN1	intron_variant	MODIFIER	ENSOARG00000016144	ENSOART00000017583.1	protein_coding	SNV
3	20581985	.	T	C	LPIN1	intron_variant	MODIFIER	ENSOARG00000016144	ENSOART00000017583.1	protein_coding	SNV
3	20582022	.	C	T	LPIN1	intron_variant	MODIFIER	ENSOARG00000016144	ENSOART00000017583.1	protein_coding	SNV
3	20582123	.	C	T	LPIN1	intron_variant	MODIFIER	ENSOARG00000016144	ENSOART00000017583.1	protein_coding	SNV
3	20582394	.	C	G	LPIN1	intron_variant	MODIFIER	ENSOARG00000016144	ENSOART00000017583.1	protein_coding	SNV
3	20582710	.	T	A	LPIN1	intron_variant	MODIFIER	ENSOARG00000016144	ENSOART00000017583.1	protein_coding	SNV
3	20582766	.	C	T	LPIN1	intron_variant	MODIFIER	ENSOARG00000016144	ENSOART00000017583.1	protein_coding	SNV
3	20582852	.	G	A	LPIN1	intron_variant	MODIFIER	ENSOARG00000016144	ENSOART00000017583.1	protein_coding	SNV
3	20582924	.	G	T	LPIN1	intron_variant	MODIFIER	ENSOARG00000016144	ENSOART00000017583.1	protein_coding	SNV
3	20582957	.	C	G	LPIN1	intron_variant	MODIFIER	ENSOARG00000016144	ENSOART00000017583.1	protein_coding	SNV
3	20583357	.	G	C	LPIN1	intron_variant	MODIFIER	ENSOARG00000016144	ENSOART00000017583.1	protein_coding	SNV
3	20583358	.	A	C	LPIN1	intron_variant	MODIFIER	ENSOARG00000016144	ENSOART00000017583.1	protein_coding	SNV
3	20583376	.	T	C	LPIN1	intron_variant	MODIFIER	ENSOARG00000016144	ENSOART00000017583.1	protein_coding	SNV
3	20583583	.	G	A	LPIN1	intron_variant	MODIFIER	ENSOARG00000016144	ENSOART00000017583.1	protein_coding	SNV
3	20583671	.	G	A	LPIN1	intron_variant	MODIFIER	ENSOARG00000016144	ENSOART00000017583.1	protein_coding	SNV
3	20583705	.	G	A	LPIN1	intron_variant	MODIFIER	ENSOARG00000016144	ENSOART00000017583.1	protein_coding	SNV
3	20583716	.	G	C	LPIN1	intron_variant	MODIFIER	ENSOARG00000016144	ENSOART00000017583.1	protein_coding	SNV
3	20583761	.	A	C	LPIN1	intron_variant	MODIFIER	ENSOARG00000016144	ENSOART00000017583.1	protein_coding	SNV
3	20583784	.	G	C	LPIN1	intron_variant	MODIFIER	ENSOARG00000016144	ENSOART00000017583.1	protein_coding	SNV
3	20583823	.	C	T	LPIN1	intron_variant	MODIFIER	ENSOARG00000016144	ENSOART00000017583.1	protein_coding	SNV
3	20583859	.	G	T	LPIN1	intron_variant	MODIFIER	ENSOARG00000016144	ENSOART00000017583.1	protein_coding	SNV
3	20583874	.	C	T	LPIN1	intron_variant	MODIFIER	ENSOARG00000016144	ENSOART00000017583.1	protein_coding	SNV
3	20583904	.	G	A	LPIN1	intron_variant	MODIFIER	ENSOARG00000016144	ENSOART00000017583.1	protein_coding	SNV
3	20583918	.	A	G	LPIN1	intron_variant	MODIFIER	ENSOARG00000016144	ENSOART00000017583.1	protein_coding	SNV
3	20583920	.	T	C	LPIN1	intron_variant	MODIFIER	ENSOARG00000016144	ENSOART00000017583.1	protein_coding	SNV
3	20583945	.	C	A	LPIN1	intron_variant	MODIFIER	ENSOARG00000016144	ENSOART00000017583.1	protein_coding	SNV
3	20583977	.	C	G	LPIN1	intron_variant	MODIFIER	ENSOARG00000016144	ENSOART00000017583.1	protein_coding	SNV
3	20584009	.	G	A	LPIN1	intron_variant	MODIFIER	ENSOARG00000016144	ENSOART00000017583.1	protein_coding	SNV
3	20584029	.	A	G	LPIN1	intron_variant	MODIFIER	ENSOARG00000016144	ENSOART00000017583.1	protein_coding	SNV
3	20584039	.	G	A	LPIN1	intron_variant	MODIFIER	ENSOARG00000016144	ENSOART00000017583.1	protein_coding	SNV
3	20584084	.	T	G	LPIN1	intron_variant	MODIFIER	ENSOARG00000016144	ENSOART00000017583.1	protein_coding	SNV
3	20584222	.	G	A	LPIN1	intron_variant	MODIFIER	ENSOARG00000016144	ENSOART00000017583.1	protein_coding	SNV
3	20584316	.	A	T	LPIN1	intron_variant	MODIFIER	ENSOARG00000016144	ENSOART00000017583.1	protein_coding	SNV
3	20584408	.	G	A	LPIN1	intron_variant	MODIFIER	ENSOARG00000016144	ENSOART00000017583.1	protein_coding	SNV
3	20584426	.	C	T	LPIN1	intron_variant	MODIFIER	ENSOARG00000016144	ENSOART00000017583.1	protein_coding	SNV
3	20584729	.	A	G	LPIN1	intron_variant	MODIFIER	ENSOARG00000016144	ENSOART00000017583.1	protein_coding	SNV
3	20584945	.	A	C	LPIN1	intron_variant	MODIFIER	ENSOARG00000016144	ENSOART00000017583.1	protein_coding	SNV
3	20585122	.	C	T	LPIN1	intron_variant	MODIFIER	ENSOARG00000016144	ENSOART00000017583.1	protein_coding	SNV
3	20585193	.	A	G	LPIN1	intron_variant	MODIFIER	ENSOARG00000016144	ENSOART00000017583.1	protein_coding	SNV
3	20585362	.	C	T	LPIN1	intron_variant	MODIFIER	ENSOARG00000016144	ENSOART00000017583.1	protein_coding	SNV
3	20585593	.	T	C	LPIN1	intron_variant	MODIFIER	ENSOARG00000016144	ENSOART00000017583.1	protein_coding	SNV
3	20585932	.	A	T	LPIN1	intron_variant	MODIFIER	ENSOARG00000016144	ENSOART00000017583.1	protein_coding	SNV
3	20585934	.	G	A	LPIN1	intron_variant	MODIFIER	ENSOARG00000016144	ENSOART00000017583.1	protein_coding	SNV
3	20585946	.	G	A	LPIN1	intron_variant	MODIFIER	ENSOARG00000016144	ENSOART00000017583.1	protein_coding	SNV
3	20586545	.	G	C	LPIN1	intron_variant	MODIFIER	ENSOARG00000016144	ENSOART00000017583.1	protein_coding	SNV
3	20586726	.	G	A	LPIN1	intron_variant	MODIFIER	ENSOARG00000016144	ENSOART00000017583.1	protein_coding	SNV
3	20586803	.	C	G	LPIN1	intron_variant	MODIFIER	ENSOARG00000016144	ENSOART00000017583.1	protein_coding	SNV
3	20586932	.	A	G	LPIN1	intron_variant	MODIFIER	ENSOARG00000016144	ENSOART00000017583.1	protein_coding	SNV
3	20586969	.	A	G	LPIN1	intron_variant	MODIFIER	ENSOARG00000016144	ENSOART00000017583.1	protein_coding	SNV
3	20587211	.	C	G	LPIN1	intron_variant	MODIFIER	ENSOARG00000016144	ENSOART00000017583.1	protein_coding	SNV
3	20587234	.	G	A	LPIN1	intron_variant	MODIFIER	ENSOARG00000016144	ENSOART00000017583.1	protein_coding	SNV
3	20587343	.	G	A	LPIN1	intron_variant	MODIFIER	ENSOARG00000016144	ENSOART00000017583.1	protein_coding	SNV
3	20587422	.	G	A	LPIN1	intron_variant	MODIFIER	ENSOARG00000016144	ENSOART00000017583.1	protein_coding	SNV
3	20587439	.	A	G	LPIN1	intron_variant	MODIFIER	ENSOARG00000016144	ENSOART00000017583.1	protein_coding	SNV
3	20587515	.	C	T	LPIN1	intron_variant	MODIFIER	ENSOARG00000016144	ENSOART00000017583.1	protein_coding	SNV
3	20587743	.	G	C	LPIN1	intron_variant	MODIFIER	ENSOARG00000016144	ENSOART00000017583.1	protein_coding	SNV
3	20588192	.	G	T	LPIN1	intron_variant	MODIFIER	ENSOARG00000016144	ENSOART00000017583.1	protein_coding	SNV
3	20588662	.	G	A	LPIN1	intron_variant	MODIFIER	ENSOARG00000016144	ENSOART00000017583.1	protein_coding	SNV
3	20588985	.	C	T	LPIN1	intron_variant	MODIFIER	ENSOARG00000016144	ENSOART00000017583.1	protein_coding	SNV
3	20589033	.	G	C	LPIN1	intron_variant	MODIFIER	ENSOARG00000016144	ENSOART00000017583.1	protein_coding	SNV
3	20589106	.	G	C	LPIN1	intron_variant	MODIFIER	ENSOARG00000016144	ENSOART00000017583.1	protein_coding	SNV
3	20589220	.	A	T	LPIN1	intron_variant	MODIFIER	ENSOARG00000016144	ENSOART00000017583.1	protein_coding	SNV
3	20589370	.	G	T	LPIN1	intron_variant	MODIFIER	ENSOARG00000016144	ENSOART00000017583.1	protein_coding	SNV
3	20589463	.	A	C	LPIN1	intron_variant	MODIFIER	ENSOARG00000016144	ENSOART00000017583.1	protein_coding	SNV
3	20589569	.	C	T	LPIN1	intron_variant	MODIFIER	ENSOARG00000016144	ENSOART00000017583.1	protein_coding	SNV
3	20589610	.	C	T	LPIN1	intron_variant	MODIFIER	ENSOARG00000016144	ENSOART00000017583.1	protein_coding	SNV
3	20589699	.	G	T	LPIN1	intron_variant	MODIFIER	ENSOARG00000016144	ENSOART00000017583.1	protein_coding	SNV
3	20589712	.	T	G	LPIN1	intron_variant	MODIFIER	ENSOARG00000016144	ENSOART00000017583.1	protein_coding	SNV
3	20589713	.	T	G	LPIN1	intron_variant	MODIFIER	ENSOARG00000016144	ENSOART00000017583	protein_coding	SNV
3	20589729	.	G	T	LPIN1	intron_variant	MODIFIER	ENSOARG00000016144	ENSOART00000017583.1	protein_coding	SNV
3	20590018	.	G	A	LPIN1	intron_variant	MODIFIER	ENSOARG00000016144	ENSOART00000017583.1	protein_coding	SNV
3	20590026	.	A	G	LPIN1	intron_variant	MODIFIER	ENSOARG00000016144	ENSOART00000017583.1	protein_coding	SNV
3	20590272	.	C	T	LPIN1	intron_variant	MODIFIER	ENSOARG00000016144	ENSOART00000017583.1	protein_coding	SNV
3	20590322	.	C	T	LPIN1	intron_variant	MODIFIER	ENSOARG00000016144	ENSOART00000017583.1	protein_coding	SNV
3	20590329	.	A	G	LPIN1	intron_variant	MODIFIER	ENSOARG00000016144	ENSOART00000017583.1	protein_coding	SNV
3	20590332	.	A	G	LPIN1	intron_variant	MODIFIER	ENSOARG00000016144	ENSOART00000017583	protein_coding	SNV
3	20590455	.	A	G	LPIN1	intron_variant	MODIFIER	ENSOARG00000016144	ENSOART00000017583.1	protein_coding	SNV
3	20590593	.	A	G	LPIN1	missense_variant	MODERATE	ENSOARG00000016144	ENSOART00000017583.1	protein_coding	SNV
3	20590618	.	G	A	LPIN1	intron_variant	MODIFIER	ENSOARG00000016144	ENSOART00000017583.1	protein_coding	SNV
3	20590692	.	A	C	LPIN1	intron_variant	MODIFIER	ENSOARG00000016144	ENSOART00000017583.1	protein_coding	SNV
3	20590738	.	G	A	LPIN1	intron_variant	MODIFIER	ENSOARG00000016144	ENSOART00000017583.1	protein_coding	SNV
3	20590885	.	C	T	LPIN1	intron_variant	MODIFIER	ENSOARG00000016144	ENSOART00000017583.1	protein_coding	SNV
3	20591371	.	C	A	LPIN1	intron_variant	MODIFIER	ENSOARG00000016144	ENSOART00000017583.1	protein_coding	SNV
3	20591881	.	C	A	LPIN1	intron_variant	MODIFIER	ENSOARG00000016144	ENSOART00000017583.1	protein_coding	SNV
3	20591994	.	G	T	LPIN1	intron_variant	MODIFIER	ENSOARG00000016144	ENSOART00000017583.1	protein_coding	SNV
3	20592010	.	C	T	LPIN1	intron_variant	MODIFIER	ENSOARG00000016144	ENSOART00000017583.1	protein_coding	SNV
3	20592224	.	G	A	LPIN1	intron_variant	MODIFIER	ENSOARG00000016144	ENSOART00000017583.1	protein_coding	SNV
3	20592270	.	G	A	LPIN1	intron_variant	MODIFIER	ENSOARG00000016144	ENSOART00000017583.1	protein_coding	SNV
3	20592285	.	G	A	LPIN1	intron_variant	MODIFIER	ENSOARG00000016144	ENSOART00000017583.1	protein_coding	SNV
3	20592361	.	C	G	LPIN1	intron_variant	MODIFIER	ENSOARG00000016144	ENSOART00000017583.1	protein_coding	SNV
3	20592453	.	C	T	LPIN1	intron_variant	MODIFIER	ENSOARG00000016144	ENSOART00000017583.1	protein_coding	SNV
3	20592552	.	G	A	LPIN1	intron_variant	MODIFIER	ENSOARG00000016144	ENSOART00000017583.1	protein_coding	SNV
3	20592571	.	G	A	LPIN1	intron_variant	MODIFIER	ENSOARG00000016144	ENSOART00000017583.1	protein_coding	SNV
3	20592790	.	G	A	LPIN1	intron_variant	MODIFIER	ENSOARG00000016144	ENSOART00000017583.1	protein_coding	SNV
3	20592917	.	A	C	LPIN1	intron_variant	MODIFIER	ENSOARG00000016144	ENSOART00000017583.1	protein_coding	SNV
3	20593119	.	T	C	LPIN1	intron_variant	MODIFIER	ENSOARG00000016144	ENSOART00000017583.1	protein_coding	SNV
3	20593339	.	A	G	LPIN1	intron_variant	MODIFIER	ENSOARG00000016144	ENSOART00000017583.1	protein_coding	SNV
3	20593440	.	G	A	LPIN1	intron_variant	MODIFIER	ENSOARG00000016144	ENSOART00000017583.1	protein_coding	SNV
3	20593474	.	T	G	LPIN1	intron_variant	MODIFIER	ENSOARG00000016144	ENSOART00000017583.1	protein_coding	SNV
3	20593558	.	C	T	LPIN1	intron_variant	MODIFIER	ENSOARG00000016144	ENSOART00000017583.1	protein_coding	SNV
3	20593723	.	G	A	LPIN1	intron_variant	MODIFIER	ENSOARG00000016144	ENSOART00000017583.1	protein_coding	SNV
3	20594084	.	G	A	LPIN1	intron_variant	MODIFIER	ENSOARG00000016144	ENSOART00000017583.1	protein_coding	SNV
3	20594100	.	G	A	LPIN1	intron_variant	MODIFIER	ENSOARG00000016144	ENSOART00000017583.1	protein_coding	SNV
3	20594251	.	C	T	LPIN1	intron_variant	MODIFIER	ENSOARG00000016144	ENSOART00000017583.1	protein_coding	SNV
3	20594264	.	G	A	LPIN1	intron_variant	MODIFIER	ENSOARG00000016144	ENSOART00000017583.1	protein_coding	SNV
3	20594450	.	C	T	LPIN1	synonymous_variant	LOW	ENSOARG00000016144	ENSOART00000017583.1	protein_coding	SNV
3	92173122	.	G	A	XDH	5_prime_UTR_variant	MODIFIER	ENSOARG00000010953	ENSOART00000011926.1	protein_coding	SNV
3	92173157	.	G	A	XDH	5_prime_UTR_variant	MODIFIER	ENSOARG00000010953	ENSOART00000011926	protein_coding	SNV
3	92173284	.	G	A	XDH	5_prime_UTR_variant	MODIFIER	ENSOARG00000010953	ENSOART00000011926.1	protein_coding	SNV
3	92173711	.	G	A	XDH	5_prime_UTR_variant	MODIFIER	ENSOARG00000010953	ENSOART00000011926.1	protein_coding	SNV
3	92173998	.	G	A	XDH	intron_variant	MODIFIER	ENSOARG00000010953	ENSOART00000011926.1	protein_coding	SNV
3	92174082	.	G	A	XDH	intron_variant	MODIFIER	ENSOARG00000010953	ENSOART00000011926.1	protein_coding	SNV
3	92174284	.	C	A	XDH	intron_variant	MODIFIER	ENSOARG00000010953	ENSOART00000011926.1	protein_coding	SNV
3	92174614	.	A	G	XDH	intron_variant	MODIFIER	ENSOARG00000010953	ENSOART00000011926.1	protein_coding	SNV
3	92174671	.	T	C	XDH	intron_variant	MODIFIER	ENSOARG00000010953	ENSOART00000011926.1	protein_coding	SNV
3	92174768	.	A	G	XDH	intron_variant	MODIFIER	ENSOARG00000010953	ENSOART00000011926.1	protein_coding	SNV
3	92174929	.	G	A	XDH	intron_variant	MODIFIER	ENSOARG00000010953	ENSOART00000011926.1	protein_coding	SNV
3	92175498	.	A	T	XDH	intron_variant	MODIFIER	ENSOARG00000010953	ENSOART00000011926.1	protein_coding	SNV
3	92175867	.	G	A	XDH	intron_variant	MODIFIER	ENSOARG00000010953	ENSOART00000011926.1	protein_coding	SNV
3	92175891	.	G	C	XDH	intron_variant	MODIFIER	ENSOARG00000010953	ENSOART00000011926.1	protein_coding	SNV
3	92176143	.	C	T	XDH	intron_variant	MODIFIER	ENSOARG00000010953	ENSOART00000011926.1	protein_coding	SNV
3	92176252	.	G	A	XDH	intron_variant	MODIFIER	ENSOARG00000010953	ENSOART00000011926.1	protein_coding	SNV
3	92176429	.	G	A	XDH	intron_variant	MODIFIER	ENSOARG00000010953	ENSOART00000011926.1	protein_coding	SNV
3	92176846	.	A	G	XDH	intron_variant	MODIFIER	ENSOARG00000010953	ENSOART00000011926.1	protein_coding	SNV
3	92177049	.	T	C	XDH	intron_variant	MODIFIER	ENSOARG00000010953	ENSOART00000011926.1	protein_coding	SNV
3	92177051	.	G	T	XDH	intron_variant	MODIFIER	ENSOARG00000010953	ENSOART00000011926.1	protein_coding	SNV
3	92177089	.	G	A	XDH	intron_variant	MODIFIER	ENSOARG00000010953	ENSOART00000011926.1	protein_coding	SNV
3	92177282	.	T	C	XDH	intron_variant	MODIFIER	ENSOARG00000010953	ENSOART00000011926.1	protein_coding	SNV
3	92177337	.	C	T	XDH	intron_variant	MODIFIER	ENSOARG00000010953	ENSOART00000011926.1	protein_coding	SNV
3	92177450	.	C	T	XDH	intron_variant	MODIFIER	ENSOARG00000010953	ENSOART00000011926.1	protein_coding	SNV
3	92177476	.	C	T	XDH	intron_variant	MODIFIER	ENSOARG00000010953	ENSOART00000011926.1	protein_coding	SNV
3	92177487	.	C	T	XDH	intron_variant	MODIFIER	ENSOARG00000010953	ENSOART00000011926.1	protein_coding	SNV
3	92177676	.	T	A	XDH	intron_variant	MODIFIER	ENSOARG00000010953	ENSOART00000011926.1	protein_coding	SNV
3	92177844	.	T	C	XDH	intron_variant	MODIFIER	ENSOARG00000010953	ENSOART00000011926.1	protein_coding	SNV
3	92177932	.	C	T	XDH	intron_variant	MODIFIER	ENSOARG00000010953	ENSOART00000011926	protein_coding	SNV
3	92177952	.	A	C	XDH	intron_variant	MODIFIER	ENSOARG00000010953	ENSOART00000011926.1	protein_coding	SNV
3	92178071	.	A	G	XDH	intron_variant	MODIFIER	ENSOARG00000010953	ENSOART00000011926.1	protein_coding	SNV
3	92178179	.	A	G	XDH	intron_variant	MODIFIER	ENSOARG00000010953	ENSOART00000011926.1	protein_coding	SNV
3	92178279	.	A	T	XDH	intron_variant	MODIFIER	ENSOARG00000010953	ENSOART00000011926.1	protein_coding	SNV
3	92178504	.	C	T	XDH	intron_variant	MODIFIER	ENSOARG00000010953	ENSOART00000011926.1	protein_coding	SNV
3	92178533	.	A	C	XDH	intron_variant	MODIFIER	ENSOARG00000010953	ENSOART00000011926.1	protein_coding	SNV
3	92178546	.	A	T	XDH	intron_variant	MODIFIER	ENSOARG00000010953	ENSOART00000011926.1	protein_coding	SNV
3	92178558	.	C	T	XDH	intron_variant	MODIFIER	ENSOARG00000010953	ENSOART00000011926.1	protein_coding	SNV
3	92178670	.	G	A	XDH	intron_variant	MODIFIER	ENSOARG00000010953	ENSOART00000011926.1	protein_coding	SNV
3	92178955	.	C	T	XDH	synonymous_variant	LOW	ENSOARG00000010953	ENSOART00000011926.1	protein_coding	SNV
3	92178993	.	T	C	XDH	intron_variant	MODIFIER	ENSOARG00000010953	ENSOART00000011926.1	protein_coding	SNV
3	92179201	.	G	C	XDH	intron_variant	MODIFIER	ENSOARG00000010953	ENSOART00000011926.1	protein_coding	SNV
3	92179393	.	T	C	XDH	intron_variant	MODIFIER	ENSOARG00000010953	ENSOART00000011926.1	protein_coding	SNV
3	92179427	.	C	T	XDH	intron_variant	MODIFIER	ENSOARG00000010953	ENSOART00000011926.1	protein_coding	SNV
3	92179442	.	A	G	XDH	intron_variant	MODIFIER	ENSOARG00000010953	ENSOART00000011926.1	protein_coding	SNV
3	92179609	.	T	C	XDH	intron_variant	MODIFIER	ENSOARG00000010953	ENSOART00000011926.1	protein_coding	SNV
3	92179637	.	G	A	XDH	intron_variant	MODIFIER	ENSOARG00000010953	ENSOART00000011926.1	protein_coding	SNV
3	92179682	.	C	T	XDH	intron_variant	MODIFIER	ENSOARG00000010953	ENSOART00000011926.1	protein_coding	SNV
3	92180083	.	G	C	XDH	intron_variant	MODIFIER	ENSOARG00000010953	ENSOART00000011926.1	protein_coding	SNV
3	92180500	.	T	G	XDH	intron_variant	MODIFIER	ENSOARG00000010953	ENSOART00000011926.1	protein_coding	SNV
3	92180559	.	A	G	XDH	intron_variant	MODIFIER	ENSOARG00000010953	ENSOART00000011926.1	protein_coding	SNV
3	92180717	.	G	A	XDH	intron_variant	MODIFIER	ENSOARG00000010953	ENSOART00000011926.1	protein_coding	SNV
3	92180820	.	G	A	XDH	intron_variant	MODIFIER	ENSOARG00000010953	ENSOART00000011926.1	protein_coding	SNV
3	92181147	.	G	A	XDH	intron_variant	MODIFIER	ENSOARG00000010953	ENSOART00000011926.1	protein_coding	SNV
3	92181156	.	G	C	XDH	intron_variant	MODIFIER	ENSOARG00000010953	ENSOART00000011926.1	protein_coding	SNV
3	92181332	.	A	C	XDH	intron_variant	MODIFIER	ENSOARG00000010953	ENSOART00000011926.1	protein_coding	SNV
3	92181591	.	G	T	XDH	intron_variant	MODIFIER	ENSOARG00000010953	ENSOART00000011926.1	protein_coding	SNV
3	92181789	.	C	T	XDH	intron_variant	MODIFIER	ENSOARG00000010953	ENSOART00000011926.1	protein_coding	SNV
3	92181790	.	G	A	XDH	intron_variant	MODIFIER	ENSOARG00000010953	ENSOART00000011926.1	protein_coding	SNV
3	92181915	.	C	A	XDH	splice_region_variant&intron_variant	LOW	ENSOARG00000010953	ENSOART00000011926.1	protein_coding	SNV
3	92181980	.	C	T	XDH	missense_variant	MODERATE	ENSOARG00000010953	ENSOART00000011926.1	protein_coding	SNV
3	92182095	.	A	C	XDH	intron_variant	MODIFIER	ENSOARG00000010953	ENSOART00000011926.1	protein_coding	SNV
3	92182129	.	G	A	XDH	intron_variant	MODIFIER	ENSOARG00000010953	ENSOART00000011926.1	protein_coding	SNV
3	92182217	.	T	A	XDH	intron_variant	MODIFIER	ENSOARG00000010953	ENSOART00000011926.1	protein_coding	SNV
3	92182612	.	T	C	XDH	intron_variant	MODIFIER	ENSOARG00000010953	ENSOART00000011926.1	protein_coding	SNV
3	92182625	.	T	C	XDH	intron_variant	MODIFIER	ENSOARG00000010953	ENSOART00000011926.1	protein_coding	SNV
3	92182650	.	C	A	XDH	intron_variant	MODIFIER	ENSOARG00000010953	ENSOART00000011926.1	protein_coding	SNV
3	92182702	.	C	T	XDH	intron_variant	MODIFIER	ENSOARG00000010953	ENSOART00000011926.1	protein_coding	SNV
3	92183256	.	T	C	XDH	intron_variant	MODIFIER	ENSOARG00000010953	ENSOART00000011926.1	protein_coding	SNV
3	92183264	.	A	G	XDH	intron_variant	MODIFIER	ENSOARG00000010953	ENSOART00000011926.1	protein_coding	SNV
3	92183290	.	T	C	XDH	intron_variant	MODIFIER	ENSOARG00000010953	ENSOART00000011926.1	protein_coding	SNV
3	92183321	.	C	T	XDH	intron_variant	MODIFIER	ENSOARG00000010953	ENSOART00000011926.1	protein_coding	SNV
3	92183415	.	C	T	XDH	intron_variant	MODIFIER	ENSOARG00000010953	ENSOART00000011926.1	protein_coding	SNV
3	92183442	.	G	A	XDH	intron_variant	MODIFIER	ENSOARG00000010953	ENSOART00000011926.1	protein_coding	SNV
3	92183488	.	A	G	XDH	intron_variant	MODIFIER	ENSOARG00000010953	ENSOART00000011926.1	protein_coding	SNV
3	92183554	.	G	A	XDH	intron_variant	MODIFIER	ENSOARG00000010953	ENSOART00000011926.1	protein_coding	SNV
3	92183575	.	T	G	XDH	intron_variant	MODIFIER	ENSOARG00000010953	ENSOART00000011926.1	protein_coding	SNV
3	92183728	.	A	G	XDH	intron_variant	MODIFIER	ENSOARG00000010953	ENSOART00000011926.1	protein_coding	SNV
3	92183778	.	A	G	XDH	intron_variant	MODIFIER	ENSOARG00000010953	ENSOART00000011926.1	protein_coding	SNV
3	92183817	.	G	T	XDH	intron_variant	MODIFIER	ENSOARG00000010953	ENSOART00000011926.1	protein_coding	SNV
3	92183960	.	G	C	XDH	intron_variant	MODIFIER	ENSOARG00000010953	ENSOART00000011926.1	protein_coding	SNV
3	92183983	.	G	A	XDH	intron_variant	MODIFIER	ENSOARG00000010953	ENSOART00000011926.1	protein_coding	SNV
3	92183987	.	C	T	XDH	intron_variant	MODIFIER	ENSOARG00000010953	ENSOART00000011926.1	protein_coding	SNV
3	92184555	.	C	T	XDH	intron_variant	MODIFIER	ENSOARG00000010953	ENSOART00000011926.1	protein_coding	SNV
3	92184594	.	C	T	XDH	intron_variant	MODIFIER	ENSOARG00000010953	ENSOART00000011926.1	protein_coding	SNV
3	92184611	.	C	T	XDH	intron_variant	MODIFIER	ENSOARG00000010953	ENSOART00000011926.1	protein_coding	SNV
3	92184908	.	C	T	XDH	intron_variant	MODIFIER	ENSOARG00000010953	ENSOART00000011926.1	protein_coding	SNV
3	92184927	.	C	T	XDH	intron_variant	MODIFIER	ENSOARG00000010953	ENSOART00000011926.1	protein_coding	SNV
3	92184941	.	C	T	XDH	intron_variant	MODIFIER	ENSOARG00000010953	ENSOART00000011926.1	protein_coding	SNV
3	92185098	.	C	G	XDH	intron_variant	MODIFIER	ENSOARG00000010953	ENSOART00000011926.1	protein_coding	SNV
3	92185355	.	C	T	XDH	intron_variant	MODIFIER	ENSOARG00000010953	ENSOART00000011926.1	protein_coding	SNV
3	92185695	.	C	G	XDH	intron_variant	MODIFIER	ENSOARG00000010953	ENSOART00000011926.1	protein_coding	SNV
3	92186022	.	G	T	XDH	intron_variant	MODIFIER	ENSOARG00000010953	ENSOART00000011926.1	protein_coding	SNV
3	92186057	.	G	T	XDH	intron_variant	MODIFIER	ENSOARG00000010953	ENSOART00000011926.1	protein_coding	SNV
3	92186425	.	G	A	XDH	intron_variant	MODIFIER	ENSOARG00000010953	ENSOART00000011926.1	protein_coding	SNV
3	92186603	.	C	T	XDH	intron_variant	MODIFIER	ENSOARG00000010953	ENSOART00000011926.1	protein_coding	SNV
3	92186609	.	C	T	XDH	intron_variant	MODIFIER	ENSOARG00000010953	ENSOART00000011926.1	protein_coding	SNV
3	92186612	.	G	A	XDH	intron_variant	MODIFIER	ENSOARG00000010953	ENSOART00000011926.1	protein_coding	SNV
3	92186808	.	G	A	XDH	missense_variant	MODERATE	ENSOARG00000010953	ENSOART00000011926.1	protein_coding	SNV
3	92187175	.	G	A	XDH	intron_variant	MODIFIER	ENSOARG00000010953	ENSOART00000011926.1	protein_coding	SNV
3	92187179	.	G	A	XDH	intron_variant	MODIFIER	ENSOARG00000010953	ENSOART00000011926.1	protein_coding	SNV
3	92187285	.	G	T	XDH	intron_variant	MODIFIER	ENSOARG00000010953	ENSOART00000011926.1	protein_coding	SNV
3	92187291	.	G	T	XDH	intron_variant	MODIFIER	ENSOARG00000010953	ENSOART00000011926.1	protein_coding	SNV
3	92187408	.	A	G	XDH	intron_variant	MODIFIER	ENSOARG00000010953	ENSOART00000011926.1	protein_coding	SNV
3	92187520	.	A	T	XDH	intron_variant	MODIFIER	ENSOARG00000010953	ENSOART00000011926.1	protein_coding	SNV
3	92187535	.	G	A	XDH	intron_variant	MODIFIER	ENSOARG00000010953	ENSOART00000011926.1	protein_coding	SNV
3	92187965	.	C	T	XDH	intron_variant	MODIFIER	ENSOARG00000010953	ENSOART00000011926.1	protein_coding	SNV
3	92188075	.	G	A	XDH	intron_variant	MODIFIER	ENSOARG00000010953	ENSOART00000011926.1	protein_coding	SNV
3	92188407	.	G	A	XDH	intron_variant	MODIFIER	ENSOARG00000010953	ENSOART00000011926.1	protein_coding	SNV
3	92188446	.	T	C	XDH	intron_variant	MODIFIER	ENSOARG00000010953	ENSOART00000011926.1	protein_coding	SNV
3	92188635	.	C	T	XDH	intron_variant	MODIFIER	ENSOARG00000010953	ENSOART00000011926.1	protein_coding	SNV
3	92188637	.	T	C	XDH	intron_variant	MODIFIER	ENSOARG00000010953	ENSOART00000011926.1	protein_coding	SNV
3	92188933	.	T	A	XDH	intron_variant	MODIFIER	ENSOARG00000010953	ENSOART00000011926.1	protein_coding	SNV
3	92189069	.	A	C	XDH	intron_variant	MODIFIER	ENSOARG00000010953	ENSOART00000011926.1	protein_coding	SNV
3	92189217	.	G	A	XDH	intron_variant	MODIFIER	ENSOARG00000010953	ENSOART00000011926.1	protein_coding	SNV
3	92189327	.	G	C	XDH	intron_variant	MODIFIER	ENSOARG00000010953	ENSOART00000011926.1	protein_coding	SNV
3	92189449	.	C	A	XDH	intron_variant	MODIFIER	ENSOARG00000010953	ENSOART00000011926.1	protein_coding	SNV
3	92189484	.	C	T	XDH	intron_variant	MODIFIER	ENSOARG00000010953	ENSOART00000011926.1	protein_coding	SNV
3	92189526	.	G	A	XDH	intron_variant	MODIFIER	ENSOARG00000010953	ENSOART00000011926.1	protein_coding	SNV
3	92189678	.	G	A	XDH	intron_variant	MODIFIER	ENSOARG00000010953	ENSOART00000011926.1	protein_coding	SNV
3	92190158	.	C	G	XDH	intron_variant	MODIFIER	ENSOARG00000010953	ENSOART00000011926.1	protein_coding	SNV
3	92190160	.	C	T	XDH	intron_variant	MODIFIER	ENSOARG00000010953	ENSOART00000011926.1	protein_coding	SNV
3	92190174	.	G	A	XDH	intron_variant	MODIFIER	ENSOARG00000010953	ENSOART00000011926.1	protein_coding	SNV
3	92190241	.	C	G	XDH	intron_variant	MODIFIER	ENSOARG00000010953	ENSOART00000011926.1	protein_coding	SNV
3	92190563	.	G	A	XDH	intron_variant	MODIFIER	ENSOARG00000010953	ENSOART00000011926.1	protein_coding	SNV
3	92190663	.	A	G	XDH	intron_variant	MODIFIER	ENSOARG00000010953	ENSOART00000011926.1	protein_coding	SNV
3	92190672	.	C	T	XDH	intron_variant	MODIFIER	ENSOARG00000010953	ENSOART00000011926.1	protein_coding	SNV
3	92190959	.	C	T	XDH	intron_variant	MODIFIER	ENSOARG00000010953	ENSOART00000011926.1	protein_coding	SNV
3	92191017	.	G	A	XDH	intron_variant	MODIFIER	ENSOARG00000010953	ENSOART00000011926.1	protein_coding	SNV
3	92191299	.	T	C	XDH	intron_variant	MODIFIER	ENSOARG00000010953	ENSOART00000011926.1	protein_coding	SNV
3	92191302	.	C	T	XDH	intron_variant	MODIFIER	ENSOARG00000010953	ENSOART00000011926.1	protein_coding	SNV
3	92191355	.	A	G	XDH	intron_variant	MODIFIER	ENSOARG00000010953	ENSOART00000011926.1	protein_coding	SNV
3	92191382	.	A	G	XDH	intron_variant	MODIFIER	ENSOARG00000010953	ENSOART00000011926.1	protein_coding	SNV
3	92191389	.	C	T	XDH	intron_variant	MODIFIER	ENSOARG00000010953	ENSOART00000011926.1	protein_coding	SNV
3	92191395	.	G	C	XDH	intron_variant	MODIFIER	ENSOARG00000010953	ENSOART00000011926.1	protein_coding	SNV
3	92191402	.	A	G	XDH	intron_variant	MODIFIER	ENSOARG00000010953	ENSOART00000011926.1	protein_coding	SNV
3	92191437	.	T	C	XDH	intron_variant	MODIFIER	ENSOARG00000010953	ENSOART00000011926.1	protein_coding	SNV
3	92191506	.	G	A	XDH	intron_variant	MODIFIER	ENSOARG00000010953	ENSOART00000011926.1	protein_coding	SNV
3	92191649	.	T	C	XDH	intron_variant	MODIFIER	ENSOARG00000010953	ENSOART00000011926.1	protein_coding	SNV
3	92191963	.	T	C	XDH	intron_variant	MODIFIER	ENSOARG00000010953	ENSOART00000011926.1	protein_coding	SNV
3	92191982	.	C	G	XDH	intron_variant	MODIFIER	ENSOARG00000010953	ENSOART00000011926.1	protein_coding	SNV
3	92192091	.	C	T	XDH	intron_variant	MODIFIER	ENSOARG00000010953	ENSOART00000011926.1	protein_coding	SNV
3	92194075	.	T	C	XDH	intron_variant	MODIFIER	ENSOARG00000010953	ENSOART00000011926.1	protein_coding	SNV
3	92194077	.	C	G	XDH	intron_variant	MODIFIER	ENSOARG00000010953	ENSOART00000011926.1	protein_coding	SNV
3	92194098	.	G	T	XDH	intron_variant	MODIFIER	ENSOARG00000010953	ENSOART00000011926.1	protein_coding	SNV
3	92194117	.	T	C	XDH	intron_variant	MODIFIER	ENSOARG00000010953	ENSOART00000011926.1	protein_coding	SNV
3	92194125	.	T	A	XDH	intron_variant	MODIFIER	ENSOARG00000010953	ENSOART00000011926.1	protein_coding	SNV
3	92194126	.	C	T	XDH	intron_variant	MODIFIER	ENSOARG00000010953	ENSOART00000011926	protein_coding	SNV
3	92194126	.	C	A	XDH	intron_variant	MODIFIER	ENSOARG00000010953	ENSOART00000011926	protein_coding	SNV
3	92194145	.	C	T	XDH	intron_variant	MODIFIER	ENSOARG00000010953	ENSOART00000011926.1	protein_coding	SNV
3	92194149	.	T	A	XDH	intron_variant	MODIFIER	ENSOARG00000010953	ENSOART00000011926.1	protein_coding	SNV
3	92194180	.	A	T	XDH	intron_variant	MODIFIER	ENSOARG00000010953	ENSOART00000011926.1	protein_coding	SNV
3	92194187	.	A	G	XDH	intron_variant	MODIFIER	ENSOARG00000010953	ENSOART00000011926.1	protein_coding	SNV
3	92194200	.	G	A	XDH	intron_variant	MODIFIER	ENSOARG00000010953	ENSOART00000011926.1	protein_coding	SNV
3	92194209	.	G	A	XDH	intron_variant	MODIFIER	ENSOARG00000010953	ENSOART00000011926.1	protein_coding	SNV
3	92194304	.	C	A	XDH	intron_variant	MODIFIER	ENSOARG00000010953	ENSOART00000011926.1	protein_coding	SNV
3	92194474	.	A	G	XDH	intron_variant	MODIFIER	ENSOARG00000010953	ENSOART00000011926.1	protein_coding	SNV
3	92194476	.	C	A	XDH	intron_variant	MODIFIER	ENSOARG00000010953	ENSOART00000011926.1	protein_coding	SNV
3	92194561	.	A	G	XDH	intron_variant	MODIFIER	ENSOARG00000010953	ENSOART00000011926.1	protein_coding	SNV
3	92194584	.	T	C	XDH	intron_variant	MODIFIER	ENSOARG00000010953	ENSOART00000011926.1	protein_coding	SNV
3	92194942	.	G	T	XDH	intron_variant	MODIFIER	ENSOARG00000010953	ENSOART00000011926.1	protein_coding	SNV
3	92195017	.	C	G	XDH	intron_variant	MODIFIER	ENSOARG00000010953	ENSOART00000011926.1	protein_coding	SNV
3	92195018	.	A	G	XDH	intron_variant	MODIFIER	ENSOARG00000010953	ENSOART00000011926.1	protein_coding	SNV
3	92195230	.	G	A	XDH	intron_variant	MODIFIER	ENSOARG00000010953	ENSOART00000011926.1	protein_coding	SNV
3	92195457	.	G	A	XDH	intron_variant	MODIFIER	ENSOARG00000010953	ENSOART00000011926.1	protein_coding	SNV
3	92195482	.	G	C	XDH	intron_variant	MODIFIER	ENSOARG00000010953	ENSOART00000011926.1	protein_coding	SNV
3	92195663	.	G	C	XDH	intron_variant	MODIFIER	ENSOARG00000010953	ENSOART00000011926.1	protein_coding	SNV
3	92195781	.	C	T	XDH	intron_variant	MODIFIER	ENSOARG00000010953	ENSOART00000011926.1	protein_coding	SNV
3	92195832	.	C	T	XDH	intron_variant	MODIFIER	ENSOARG00000010953	ENSOART00000011926.1	protein_coding	SNV
3	92196254	.	C	T	XDH	intron_variant	MODIFIER	ENSOARG00000010953	ENSOART00000011926.1	protein_coding	SNV
3	92196387	.	G	A	XDH	intron_variant	MODIFIER	ENSOARG00000010953	ENSOART00000011926.1	protein_coding	SNV
3	92196393	.	A	G	XDH	intron_variant	MODIFIER	ENSOARG00000010953	ENSOART00000011926.1	protein_coding	SNV
3	92196401	.	T	C	XDH	intron_variant	MODIFIER	ENSOARG00000010953	ENSOART00000011926.1	protein_coding	SNV
3	92196488	.	C	T	XDH	intron_variant	MODIFIER	ENSOARG00000010953	ENSOART00000011926.1	protein_coding	SNV
3	92196511	.	T	C	XDH	intron_variant	MODIFIER	ENSOARG00000010953	ENSOART00000011926.1	protein_coding	SNV
3	92196513	.	C	G	XDH	intron_variant	MODIFIER	ENSOARG00000010953	ENSOART00000011926.1	protein_coding	SNV
3	92196536	.	G	A	XDH	intron_variant	MODIFIER	ENSOARG00000010953	ENSOART00000011926.1	protein_coding	SNV
3	92196610	.	G	A	XDH	intron_variant	MODIFIER	ENSOARG00000010953	ENSOART00000011926.1	protein_coding	SNV
3	92196668	.	C	T	XDH	intron_variant	MODIFIER	ENSOARG00000010953	ENSOART00000011926.1	protein_coding	SNV
3	92197063	.	C	T	XDH	intron_variant	MODIFIER	ENSOARG00000010953	ENSOART00000011926.1	protein_coding	SNV
3	92197118	.	G	A	XDH	intron_variant	MODIFIER	ENSOARG00000010953	ENSOART00000011926.1	protein_coding	SNV
3	92197261	.	C	T	XDH	intron_variant	MODIFIER	ENSOARG00000010953	ENSOART00000011926.1	protein_coding	SNV
3	92197799	.	C	G	XDH	intron_variant	MODIFIER	ENSOARG00000010953	ENSOART00000011926.1	protein_coding	SNV
3	92198275	.	G	A	XDH	intron_variant	MODIFIER	ENSOARG00000010953	ENSOART00000011926.1	protein_coding	SNV
3	92198401	.	C	A	XDH	intron_variant	MODIFIER	ENSOARG00000010953	ENSOART00000011926.1	protein_coding	SNV
3	92198836	.	C	T	XDH	intron_variant	MODIFIER	ENSOARG00000010953	ENSOART00000011926.1	protein_coding	SNV
3	92198870	.	C	T	XDH	intron_variant	MODIFIER	ENSOARG00000010953	ENSOART00000011926.1	protein_coding	SNV
3	92198871	.	G	A	XDH	intron_variant	MODIFIER	ENSOARG00000010953	ENSOART00000011926.1	protein_coding	SNV
3	92198879	.	C	T	XDH	intron_variant	MODIFIER	ENSOARG00000010953	ENSOART00000011926.1	protein_coding	SNV
3	92198917	.	G	A	XDH	intron_variant	MODIFIER	ENSOARG00000010953	ENSOART00000011926.1	protein_coding	SNV
3	92198944	.	A	G	XDH	intron_variant	MODIFIER	ENSOARG00000010953	ENSOART00000011926.1	protein_coding	SNV
3	92199133	.	T	G	XDH	intron_variant	MODIFIER	ENSOARG00000010953	ENSOART00000011926.1	protein_coding	SNV
3	92199188	.	G	T	XDH	intron_variant	MODIFIER	ENSOARG00000010953	ENSOART00000011926.1	protein_coding	SNV
3	92199314	.	C	T	XDH	intron_variant	MODIFIER	ENSOARG00000010953	ENSOART00000011926.1	protein_coding	SNV
3	92199447	.	C	T	XDH	missense_variant	MODERATE	ENSOARG00000010953	ENSOART00000011926.1	protein_coding	SNV
3	92199458	.	C	T	XDH	synonymous_variant	LOW	ENSOARG00000010953	ENSOART00000011926.1	protein_coding	SNV
3	92199609	.	A	T	XDH	intron_variant	MODIFIER	ENSOARG00000010953	ENSOART00000011926.1	protein_coding	SNV
3	92199779	.	C	T	XDH	intron_variant	MODIFIER	ENSOARG00000010953	ENSOART00000011926	protein_coding	SNV
3	92199779	.	C	A	XDH	intron_variant	MODIFIER	ENSOARG00000010953	ENSOART00000011926	protein_coding	SNV
3	92199991	.	G	A	XDH	intron_variant	MODIFIER	ENSOARG00000010953	ENSOART00000011926.1	protein_coding	SNV
3	92200069	.	T	C	XDH	intron_variant	MODIFIER	ENSOARG00000010953	ENSOART00000011926.1	protein_coding	SNV
3	92200138	.	T	G	XDH	intron_variant	MODIFIER	ENSOARG00000010953	ENSOART00000011926.1	protein_coding	SNV
3	92200228	.	C	T	XDH	intron_variant	MODIFIER	ENSOARG00000010953	ENSOART00000011926.1	protein_coding	SNV
3	92200356	.	T	C	XDH	intron_variant	MODIFIER	ENSOARG00000010953	ENSOART00000011926.1	protein_coding	SNV
3	92200455	.	T	C	XDH	intron_variant	MODIFIER	ENSOARG00000010953	ENSOART00000011926.1	protein_coding	SNV
3	92200461	.	C	T	XDH	intron_variant	MODIFIER	ENSOARG00000010953	ENSOART00000011926.1	protein_coding	SNV
3	92200712	.	C	T	XDH	intron_variant	MODIFIER	ENSOARG00000010953	ENSOART00000011926.1	protein_coding	SNV
3	92200719	.	C	T	XDH	intron_variant	MODIFIER	ENSOARG00000010953	ENSOART00000011926.1	protein_coding	SNV
3	92201024	.	C	G	XDH	intron_variant	MODIFIER	ENSOARG00000010953	ENSOART00000011926.1	protein_coding	SNV
3	92201293	.	C	T	XDH	intron_variant	MODIFIER	ENSOARG00000010953	ENSOART00000011926.1	protein_coding	SNV
3	92201353	.	G	C	XDH	intron_variant	MODIFIER	ENSOARG00000010953	ENSOART00000011926.1	protein_coding	SNV
3	92201459	.	T	C	XDH	intron_variant	MODIFIER	ENSOARG00000010953	ENSOART00000011926.1	protein_coding	SNV
3	92201507	.	G	A	XDH	intron_variant	MODIFIER	ENSOARG00000010953	ENSOART00000011926.1	protein_coding	SNV
3	92202162	.	G	A	XDH	intron_variant	MODIFIER	ENSOARG00000010953	ENSOART00000011926.1	protein_coding	SNV
3	92202197	.	A	G	XDH	intron_variant	MODIFIER	ENSOARG00000010953	ENSOART00000011926.1	protein_coding	SNV
3	92202547	.	A	G	XDH	intron_variant	MODIFIER	ENSOARG00000010953	ENSOART00000011926.1	protein_coding	SNV
3	92202710	.	G	T	XDH	intron_variant	MODIFIER	ENSOARG00000010953	ENSOART00000011926.1	protein_coding	SNV
3	92202821	.	A	G	XDH	intron_variant	MODIFIER	ENSOARG00000010953	ENSOART00000011926.1	protein_coding	SNV
3	92202964	.	T	C	XDH	intron_variant	MODIFIER	ENSOARG00000010953	ENSOART00000011926.1	protein_coding	SNV
3	92202965	.	G	A	XDH	intron_variant	MODIFIER	ENSOARG00000010953	ENSOART00000011926.1	protein_coding	SNV
3	92203113	.	C	T	XDH	intron_variant	MODIFIER	ENSOARG00000010953	ENSOART00000011926.1	protein_coding	SNV
3	92203315	.	C	T	XDH	intron_variant	MODIFIER	ENSOARG00000010953	ENSOART00000011926.1	protein_coding	SNV
3	92203422	.	G	A	XDH	intron_variant	MODIFIER	ENSOARG00000010953	ENSOART00000011926.1	protein_coding	SNV
3	92203535	.	T	A	XDH	intron_variant	MODIFIER	ENSOARG00000010953	ENSOART00000011926	protein_coding	SNV
3	92203537	.	A	T	XDH	intron_variant	MODIFIER	ENSOARG00000010953	ENSOART00000011926	protein_coding	SNV
3	92203551	.	G	A	XDH	intron_variant	MODIFIER	ENSOARG00000010953	ENSOART00000011926.1	protein_coding	SNV
3	92203561	.	G	A	XDH	intron_variant	MODIFIER	ENSOARG00000010953	ENSOART00000011926.1	protein_coding	SNV
3	92204413	.	A	C	XDH	intron_variant	MODIFIER	ENSOARG00000010953	ENSOART00000011926.1	protein_coding	SNV
3	92204776	.	G	T	XDH	intron_variant	MODIFIER	ENSOARG00000010953	ENSOART00000011926.1	protein_coding	SNV
3	92204929	.	T	A	XDH	intron_variant	MODIFIER	ENSOARG00000010953	ENSOART00000011926.1	protein_coding	SNV
3	92204946	.	A	G	XDH	intron_variant	MODIFIER	ENSOARG00000010953	ENSOART00000011926.1	protein_coding	SNV
3	92205143	.	C	A	XDH	intron_variant	MODIFIER	ENSOARG00000010953	ENSOART00000011926.1	protein_coding	SNV
3	92205253	.	C	A	XDH	intron_variant	MODIFIER	ENSOARG00000010953	ENSOART00000011926.1	protein_coding	SNV
3	92205631	.	G	T	XDH	intron_variant	MODIFIER	ENSOARG00000010953	ENSOART00000011926.1	protein_coding	SNV
3	92205829	.	T	G	XDH	intron_variant	MODIFIER	ENSOARG00000010953	ENSOART00000011926.1	protein_coding	SNV
3	92205841	.	C	A	XDH	intron_variant	MODIFIER	ENSOARG00000010953	ENSOART00000011926.1	protein_coding	SNV
3	92206049	.	C	T	XDH	intron_variant	MODIFIER	ENSOARG00000010953	ENSOART00000011926.1	protein_coding	SNV
3	92206082	.	T	C	XDH	intron_variant	MODIFIER	ENSOARG00000010953	ENSOART00000011926.1	protein_coding	SNV
3	92206140	.	A	G	XDH	intron_variant	MODIFIER	ENSOARG00000010953	ENSOART00000011926.1	protein_coding	SNV
3	92206160	.	C	G	XDH	intron_variant	MODIFIER	ENSOARG00000010953	ENSOART00000011926.1	protein_coding	SNV
3	92206417	.	C	T	XDH	synonymous_variant	LOW	ENSOARG00000010953	ENSOART00000011926.1	protein_coding	SNV
3	92206853	.	T	C	XDH	intron_variant	MODIFIER	ENSOARG00000010953	ENSOART00000011926.1	protein_coding	SNV
3	92206887	.	C	A	XDH	intron_variant	MODIFIER	ENSOARG00000010953	ENSOART00000011926.1	protein_coding	SNV
3	92207041	.	A	G	XDH	intron_variant	MODIFIER	ENSOARG00000010953	ENSOART00000011926.1	protein_coding	SNV
3	92207935	.	A	C	XDH	missense_variant&splice_region_variant	MODERATE	ENSOARG00000010953	ENSOART00000011926.1	protein_coding	SNV
3	92207997	.	G	A	XDH	intron_variant	MODIFIER	ENSOARG00000010953	ENSOART00000011926.1	protein_coding	SNV
3	92208037	.	C	T	XDH	intron_variant	MODIFIER	ENSOARG00000010953	ENSOART00000011926.1	protein_coding	SNV
3	92208290	.	T	C	XDH	intron_variant	MODIFIER	ENSOARG00000010953	ENSOART00000011926.1	protein_coding	SNV
3	92208691	.	C	T	XDH	intron_variant	MODIFIER	ENSOARG00000010953	ENSOART00000011926.1	protein_coding	SNV
3	92208697	.	G	A	XDH	intron_variant	MODIFIER	ENSOARG00000010953	ENSOART00000011926.1	protein_coding	SNV
3	92208706	.	A	G	XDH	intron_variant	MODIFIER	ENSOARG00000010953	ENSOART00000011926.1	protein_coding	SNV
3	92208759	.	T	A	XDH	intron_variant	MODIFIER	ENSOARG00000010953	ENSOART00000011926.1	protein_coding	SNV
3	92208814	.	A	G	XDH	intron_variant	MODIFIER	ENSOARG00000010953	ENSOART00000011926	protein_coding	SNV
3	92208824	.	C	T	XDH	intron_variant	MODIFIER	ENSOARG00000010953	ENSOART00000011926.1	protein_coding	SNV
3	92208825	.	T	A	XDH	intron_variant	MODIFIER	ENSOARG00000010953	ENSOART00000011926.1	protein_coding	SNV
3	92208829	.	A	G	XDH	intron_variant	MODIFIER	ENSOARG00000010953	ENSOART00000011926.1	protein_coding	SNV
3	92208834	.	G	C	XDH	intron_variant	MODIFIER	ENSOARG00000010953	ENSOART00000011926.1	protein_coding	SNV
3	92208848	.	C	T	XDH	intron_variant	MODIFIER	ENSOARG00000010953	ENSOART00000011926.1	protein_coding	SNV
3	92208864	.	G	C	XDH	intron_variant	MODIFIER	ENSOARG00000010953	ENSOART00000011926.1	protein_coding	SNV
3	92208871	.	G	A	XDH	intron_variant	MODIFIER	ENSOARG00000010953	ENSOART00000011926.1	protein_coding	SNV
3	92208873	.	A	G	XDH	intron_variant	MODIFIER	ENSOARG00000010953	ENSOART00000011926.1	protein_coding	SNV
3	92208906	.	G	C	XDH	intron_variant	MODIFIER	ENSOARG00000010953	ENSOART00000011926.1	protein_coding	SNV
3	92208918	.	C	T	XDH	intron_variant	MODIFIER	ENSOARG00000010953	ENSOART00000011926.1	protein_coding	SNV
3	92208928	.	C	G	XDH	intron_variant	MODIFIER	ENSOARG00000010953	ENSOART00000011926.1	protein_coding	SNV
3	92208931	.	C	T	XDH	intron_variant	MODIFIER	ENSOARG00000010953	ENSOART00000011926.1	protein_coding	SNV
3	92208936	.	T	C	XDH	intron_variant	MODIFIER	ENSOARG00000010953	ENSOART00000011926.1	protein_coding	SNV
3	92208943	.	T	C	XDH	intron_variant	MODIFIER	ENSOARG00000010953	ENSOART00000011926	protein_coding	SNV
3	92208943	.	T	G	XDH	intron_variant	MODIFIER	ENSOARG00000010953	ENSOART00000011926	protein_coding	SNV
3	92208949	.	A	G	XDH	intron_variant	MODIFIER	ENSOARG00000010953	ENSOART00000011926.1	protein_coding	SNV
3	92208956	.	T	G	XDH	intron_variant	MODIFIER	ENSOARG00000010953	ENSOART00000011926.1	protein_coding	SNV
3	92208958	.	C	G	XDH	intron_variant	MODIFIER	ENSOARG00000010953	ENSOART00000011926.1	protein_coding	SNV
3	92208968	.	G	A	XDH	intron_variant	MODIFIER	ENSOARG00000010953	ENSOART00000011926.1	protein_coding	SNV
3	92208969	.	C	T	XDH	intron_variant	MODIFIER	ENSOARG00000010953	ENSOART00000011926.1	protein_coding	SNV
3	92208975	.	A	G	XDH	intron_variant	MODIFIER	ENSOARG00000010953	ENSOART00000011926.1	protein_coding	SNV
3	92208992	.	A	C	XDH	intron_variant	MODIFIER	ENSOARG00000010953	ENSOART00000011926.1	protein_coding	SNV
3	92209026	.	A	T	XDH	intron_variant	MODIFIER	ENSOARG00000010953	ENSOART00000011926.1	protein_coding	SNV
3	92209029	.	G	C	XDH	intron_variant	MODIFIER	ENSOARG00000010953	ENSOART00000011926.1	protein_coding	SNV
3	92209032	.	A	G	XDH	intron_variant	MODIFIER	ENSOARG00000010953	ENSOART00000011926.1	protein_coding	SNV
3	92209057	.	T	C	XDH	intron_variant	MODIFIER	ENSOARG00000010953	ENSOART00000011926.1	protein_coding	SNV
3	92209063	.	A	G	XDH	intron_variant	MODIFIER	ENSOARG00000010953	ENSOART00000011926.1	protein_coding	SNV
3	92209068	.	G	A	XDH	intron_variant	MODIFIER	ENSOARG00000010953	ENSOART00000011926.1	protein_coding	SNV
3	92209070	.	G	C	XDH	intron_variant	MODIFIER	ENSOARG00000010953	ENSOART00000011926.1	protein_coding	SNV
3	92209071	.	C	T	XDH	intron_variant	MODIFIER	ENSOARG00000010953	ENSOART00000011926.1	protein_coding	SNV
3	92209073	.	G	T	XDH	intron_variant	MODIFIER	ENSOARG00000010953	ENSOART00000011926.1	protein_coding	SNV
3	92209074	.	C	T	XDH	intron_variant	MODIFIER	ENSOARG00000010953	ENSOART00000011926.1	protein_coding	SNV
3	92209075	.	G	A	XDH	intron_variant	MODIFIER	ENSOARG00000010953	ENSOART00000011926.1	protein_coding	SNV
3	92209078	.	G	A	XDH	intron_variant	MODIFIER	ENSOARG00000010953	ENSOART00000011926.1	protein_coding	SNV
3	92209080	.	A	G	XDH	intron_variant	MODIFIER	ENSOARG00000010953	ENSOART00000011926.1	protein_coding	SNV
3	92209081	.	C	T	XDH	intron_variant	MODIFIER	ENSOARG00000010953	ENSOART00000011926.1	protein_coding	SNV
3	92209084	.	T	C	XDH	intron_variant	MODIFIER	ENSOARG00000010953	ENSOART00000011926.1	protein_coding	SNV
3	92209086	.	G	C	XDH	intron_variant	MODIFIER	ENSOARG00000010953	ENSOART00000011926	protein_coding	SNV
3	92209086	.	G	A	XDH	intron_variant	MODIFIER	ENSOARG00000010953	ENSOART00000011926	protein_coding	SNV
3	92209087	.	G	T	XDH	intron_variant	MODIFIER	ENSOARG00000010953	ENSOART00000011926.1	protein_coding	SNV
3	92209093	.	T	C	XDH	intron_variant	MODIFIER	ENSOARG00000010953	ENSOART00000011926.1	protein_coding	SNV
3	92209106	.	A	G	XDH	intron_variant	MODIFIER	ENSOARG00000010953	ENSOART00000011926.1	protein_coding	SNV
3	92209112	.	G	A	XDH	intron_variant	MODIFIER	ENSOARG00000010953	ENSOART00000011926.1	protein_coding	SNV
3	92209113	.	T	C	XDH	intron_variant	MODIFIER	ENSOARG00000010953	ENSOART00000011926.1	protein_coding	SNV
3	92209227	.	C	T	XDH	intron_variant	MODIFIER	ENSOARG00000010953	ENSOART00000011926.1	protein_coding	SNV
3	92212899	.	C	A	XDH	intron_variant	MODIFIER	ENSOARG00000010953	ENSOART00000011926.1	protein_coding	SNV
3	92212906	.	A	C	XDH	intron_variant	MODIFIER	ENSOARG00000010953	ENSOART00000011926.1	protein_coding	SNV
3	92212967	.	T	G	XDH	intron_variant	MODIFIER	ENSOARG00000010953	ENSOART00000011926.1	protein_coding	SNV
3	92212970	.	T	C	XDH	intron_variant	MODIFIER	ENSOARG00000010953	ENSOART00000011926.1	protein_coding	SNV
3	92212999	.	G	A	XDH	intron_variant	MODIFIER	ENSOARG00000010953	ENSOART00000011926.1	protein_coding	SNV
3	92213001	.	G	A	XDH	intron_variant	MODIFIER	ENSOARG00000010953	ENSOART00000011926.1	protein_coding	SNV
3	92213104	.	C	T	XDH	intron_variant	MODIFIER	ENSOARG00000010953	ENSOART00000011926.1	protein_coding	SNV
3	92213118	.	G	T	XDH	intron_variant	MODIFIER	ENSOARG00000010953	ENSOART00000011926.1	protein_coding	SNV
3	92213119	.	G	A	XDH	intron_variant	MODIFIER	ENSOARG00000010953	ENSOART00000011926.1	protein_coding	SNV
3	92213122	.	G	A	XDH	intron_variant	MODIFIER	ENSOARG00000010953	ENSOART00000011926.1	protein_coding	SNV
3	92213132	.	A	G	XDH	intron_variant	MODIFIER	ENSOARG00000010953	ENSOART00000011926.1	protein_coding	SNV
3	92213137	.	C	T	XDH	intron_variant	MODIFIER	ENSOARG00000010953	ENSOART00000011926	protein_coding	SNV
3	92213137	.	C	G	XDH	intron_variant	MODIFIER	ENSOARG00000010953	ENSOART00000011926	protein_coding	SNV
3	92213145	.	G	C	XDH	intron_variant	MODIFIER	ENSOARG00000010953	ENSOART00000011926.1	protein_coding	SNV
3	92213147	.	A	G	XDH	intron_variant	MODIFIER	ENSOARG00000010953	ENSOART00000011926.1	protein_coding	SNV
3	92213152	.	C	T	XDH	intron_variant	MODIFIER	ENSOARG00000010953	ENSOART00000011926.1	protein_coding	SNV
3	92213155	.	A	G	XDH	intron_variant	MODIFIER	ENSOARG00000010953	ENSOART00000011926.1	protein_coding	SNV
3	92213175	.	C	T	XDH	intron_variant	MODIFIER	ENSOARG00000010953	ENSOART00000011926.1	protein_coding	SNV
3	92213221	.	A	T	XDH	intron_variant	MODIFIER	ENSOARG00000010953	ENSOART00000011926.1	protein_coding	SNV
3	92213239	.	A	G	XDH	intron_variant	MODIFIER	ENSOARG00000010953	ENSOART00000011926.1	protein_coding	SNV
3	92213244	.	C	T	XDH	intron_variant	MODIFIER	ENSOARG00000010953	ENSOART00000011926.1	protein_coding	SNV
3	92213259	.	T	C	XDH	intron_variant	MODIFIER	ENSOARG00000010953	ENSOART00000011926.1	protein_coding	SNV
3	92213262	.	A	G	XDH	intron_variant	MODIFIER	ENSOARG00000010953	ENSOART00000011926.1	protein_coding	SNV
3	92213268	.	C	G	XDH	intron_variant	MODIFIER	ENSOARG00000010953	ENSOART00000011926.1	protein_coding	SNV
3	92213280	.	C	G	XDH	intron_variant	MODIFIER	ENSOARG00000010953	ENSOART00000011926.1	protein_coding	SNV
3	92213286	.	C	T	XDH	intron_variant	MODIFIER	ENSOARG00000010953	ENSOART00000011926	protein_coding	SNV
3	92213286	.	C	A	XDH	intron_variant	MODIFIER	ENSOARG00000010953	ENSOART00000011926	protein_coding	SNV
3	92213287	.	A	T	XDH	intron_variant	MODIFIER	ENSOARG00000010953	ENSOART00000011926.1	protein_coding	SNV
3	92213298	.	C	T	XDH	intron_variant	MODIFIER	ENSOARG00000010953	ENSOART00000011926.1	protein_coding	SNV
3	92213307	.	C	A	XDH	intron_variant	MODIFIER	ENSOARG00000010953	ENSOART00000011926	protein_coding	SNV
3	92213307	.	C	T	XDH	intron_variant	MODIFIER	ENSOARG00000010953	ENSOART00000011926	protein_coding	SNV
3	92213592	.	C	T	XDH	intron_variant	MODIFIER	ENSOARG00000010953	ENSOART00000011926.1	protein_coding	SNV
3	92213662	.	G	A	XDH	intron_variant	MODIFIER	ENSOARG00000010953	ENSOART00000011926.1	protein_coding	SNV
3	92213778	.	A	G	XDH	intron_variant	MODIFIER	ENSOARG00000010953	ENSOART00000011926.1	protein_coding	SNV
3	92213790	.	G	C	XDH	intron_variant	MODIFIER	ENSOARG00000010953	ENSOART00000011926.1	protein_coding	SNV
3	92213810	.	C	G	XDH	intron_variant	MODIFIER	ENSOARG00000010953	ENSOART00000011926.1	protein_coding	SNV
3	92213911	.	G	A	XDH	intron_variant	MODIFIER	ENSOARG00000010953	ENSOART00000011926.1	protein_coding	SNV
3	92214005	.	G	A	XDH	intron_variant	MODIFIER	ENSOARG00000010953	ENSOART00000011926.1	protein_coding	SNV
3	92214070	.	A	C	XDH	intron_variant	MODIFIER	ENSOARG00000010953	ENSOART00000011926.1	protein_coding	SNV
3	92214623	.	G	A	XDH	intron_variant	MODIFIER	ENSOARG00000010953	ENSOART00000011926.1	protein_coding	SNV
3	92214821	.	G	A	XDH	intron_variant	MODIFIER	ENSOARG00000010953	ENSOART00000011926.1	protein_coding	SNV
3	92215040	.	T	C	XDH	intron_variant	MODIFIER	ENSOARG00000010953	ENSOART00000011926.1	protein_coding	SNV
3	92215479	.	C	T	XDH	intron_variant	MODIFIER	ENSOARG00000010953	ENSOART00000011926.1	protein_coding	SNV
3	92215881	.	A	G	XDH	intron_variant	MODIFIER	ENSOARG00000010953	ENSOART00000011926.1	protein_coding	SNV
3	92215993	.	G	T	XDH	intron_variant	MODIFIER	ENSOARG00000010953	ENSOART00000011926.1	protein_coding	SNV
3	92216223	.	T	C	XDH	intron_variant	MODIFIER	ENSOARG00000010953	ENSOART00000011926.1	protein_coding	SNV
3	92216496	.	T	C	XDH	intron_variant	MODIFIER	ENSOARG00000010953	ENSOART00000011926.1	protein_coding	SNV
3	92216627	.	G	C	XDH	intron_variant	MODIFIER	ENSOARG00000010953	ENSOART00000011926.1	protein_coding	SNV
3	92217110	.	C	T	XDH	intron_variant	MODIFIER	ENSOARG00000010953	ENSOART00000011926.1	protein_coding	SNV
3	92217153	.	A	G	XDH	missense_variant	MODERATE	ENSOARG00000010953	ENSOART00000011926.1	protein_coding	SNV
3	92218579	.	T	A	XDH	intron_variant	MODIFIER	ENSOARG00000010953	ENSOART00000011926.1	protein_coding	SNV
3	92218688	.	C	T	XDH	intron_variant	MODIFIER	ENSOARG00000010953	ENSOART00000011926.1	protein_coding	SNV
3	92218752	.	C	T	XDH	intron_variant	MODIFIER	ENSOARG00000010953	ENSOART00000011926.1	protein_coding	SNV
3	92218861	.	G	C	XDH	intron_variant	MODIFIER	ENSOARG00000010953	ENSOART00000011926.1	protein_coding	SNV
3	92218956	.	T	C	XDH	intron_variant	MODIFIER	ENSOARG00000010953	ENSOART00000011926.1	protein_coding	SNV
3	92219141	.	G	A	XDH	synonymous_variant	LOW	ENSOARG00000010953	ENSOART00000011926.1	protein_coding	SNV
3	92219181	.	C	T	XDH	intron_variant	MODIFIER	ENSOARG00000010953	ENSOART00000011926.1	protein_coding	SNV
3	92219485	.	T	G	XDH	intron_variant	MODIFIER	ENSOARG00000010953	ENSOART00000011926.1	protein_coding	SNV
3	92219595	.	G	T	XDH	intron_variant	MODIFIER	ENSOARG00000010953	ENSOART00000011926.1	protein_coding	SNV
3	92219599	.	T	C	XDH	intron_variant	MODIFIER	ENSOARG00000010953	ENSOART00000011926.1	protein_coding	SNV
3	92219608	.	C	A	XDH	intron_variant	MODIFIER	ENSOARG00000010953	ENSOART00000011926.1	protein_coding	SNV
3	92219903	.	G	A	XDH	intron_variant	MODIFIER	ENSOARG00000010953	ENSOART00000011926.1	protein_coding	SNV
3	92220036	.	T	G	XDH	intron_variant	MODIFIER	ENSOARG00000010953	ENSOART00000011926.1	protein_coding	SNV
3	92220805	.	G	A	XDH	intron_variant	MODIFIER	ENSOARG00000010953	ENSOART00000011926.1	protein_coding	SNV
3	92221209	.	T	G	XDH	intron_variant	MODIFIER	ENSOARG00000010953	ENSOART00000011926.1	protein_coding	SNV
3	92221506	.	G	A	XDH	missense_variant	MODERATE	ENSOARG00000010953	ENSOART00000011926.1	protein_coding	SNV
3	92221644	.	C	T	XDH	intron_variant	MODIFIER	ENSOARG00000010953	ENSOART00000011926.1	protein_coding	SNV
3	92221708	.	C	T	XDH	intron_variant	MODIFIER	ENSOARG00000010953	ENSOART00000011926.1	protein_coding	SNV
3	92221830	.	C	T	XDH	intron_variant	MODIFIER	ENSOARG00000010953	ENSOART00000011926.1	protein_coding	SNV
3	92221839	.	G	A	XDH	intron_variant	MODIFIER	ENSOARG00000010953	ENSOART00000011926.1	protein_coding	SNV
3	92222390	.	C	T	XDH	intron_variant	MODIFIER	ENSOARG00000010953	ENSOART00000011926.1	protein_coding	SNV
3	92222699	.	C	A	XDH	intron_variant	MODIFIER	ENSOARG00000010953	ENSOART00000011926.1	protein_coding	SNV
3	92222881	.	A	T	XDH	intron_variant	MODIFIER	ENSOARG00000010953	ENSOART00000011926.1	protein_coding	SNV
3	92223373	.	A	T	XDH	intron_variant	MODIFIER	ENSOARG00000010953	ENSOART00000011926.1	protein_coding	SNV
3	92223374	.	A	T	XDH	intron_variant	MODIFIER	ENSOARG00000010953	ENSOART00000011926.1	protein_coding	SNV
3	92223376	.	C	T	XDH	intron_variant	MODIFIER	ENSOARG00000010953	ENSOART00000011926.1	protein_coding	SNV
3	92223381	.	C	T	XDH	intron_variant	MODIFIER	ENSOARG00000010953	ENSOART00000011926.1	protein_coding	SNV
3	92223436	.	G	A	XDH	intron_variant	MODIFIER	ENSOARG00000010953	ENSOART00000011926.1	protein_coding	SNV
3	92223807	.	C	T	XDH	intron_variant	MODIFIER	ENSOARG00000010953	ENSOART00000011926.1	protein_coding	SNV
3	92224345	.	T	G	XDH	intron_variant	MODIFIER	ENSOARG00000010953	ENSOART00000011926.1	protein_coding	SNV
3	92224463	.	G	A	XDH	intron_variant	MODIFIER	ENSOARG00000010953	ENSOART00000011926.1	protein_coding	SNV
3	92225248	.	G	A	XDH	intron_variant	MODIFIER	ENSOARG00000010953	ENSOART00000011926.1	protein_coding	SNV
3	92225394	.	A	C	XDH	intron_variant	MODIFIER	ENSOARG00000010953	ENSOART00000011926.1	protein_coding	SNV
3	92226130	.	G	T	XDH	intron_variant	MODIFIER	ENSOARG00000010953	ENSOART00000011926.1	protein_coding	SNV
3	92226134	.	T	G	XDH	intron_variant	MODIFIER	ENSOARG00000010953	ENSOART00000011926.1	protein_coding	SNV
3	92226343	.	C	G	XDH	intron_variant	MODIFIER	ENSOARG00000010953	ENSOART00000011926.1	protein_coding	SNV
3	92226421	.	A	G	XDH	intron_variant	MODIFIER	ENSOARG00000010953	ENSOART00000011926.1	protein_coding	SNV
3	92226441	.	C	T	XDH	intron_variant	MODIFIER	ENSOARG00000010953	ENSOART00000011926.1	protein_coding	SNV
3	92226513	.	A	G	XDH	intron_variant	MODIFIER	ENSOARG00000010953	ENSOART00000011926.1	protein_coding	SNV
3	92226531	.	T	C	XDH	intron_variant	MODIFIER	ENSOARG00000010953	ENSOART00000011926.1	protein_coding	SNV
3	92226535	.	T	C	XDH	intron_variant	MODIFIER	ENSOARG00000010953	ENSOART00000011926.1	protein_coding	SNV
3	92226627	.	T	C	XDH	synonymous_variant	LOW	ENSOARG00000010953	ENSOART00000011926.1	protein_coding	SNV
3	92226897	.	C	T	XDH	intron_variant	MODIFIER	ENSOARG00000010953	ENSOART00000011926.1	protein_coding	SNV
3	92226929	.	G	C	XDH	splice_region_variant&intron_variant	LOW	ENSOARG00000010953	ENSOART00000011926.1	protein_coding	SNV
3	92226969	.	G	C	XDH	synonymous_variant	LOW	ENSOARG00000010953	ENSOART00000011926.1	protein_coding	SNV
3	92227046	.	A	T	XDH	missense_variant	MODERATE	ENSOARG00000010953	ENSOART00000011926.1	protein_coding	SNV
3	92227086	.	G	A	XDH	splice_region_variant&intron_variant	LOW	ENSOARG00000010953	ENSOART00000011926.1	protein_coding	SNV
3	92227090	.	C	T	XDH	intron_variant	MODIFIER	ENSOARG00000010953	ENSOART00000011926.1	protein_coding	SNV
3	92227200	.	G	T	XDH	intron_variant	MODIFIER	ENSOARG00000010953	ENSOART00000011926.1	protein_coding	SNV
3	92227772	.	C	G	XDH	intron_variant	MODIFIER	ENSOARG00000010953	ENSOART00000011926.1	protein_coding	SNV
3	92227890	.	G	A	XDH	intron_variant	MODIFIER	ENSOARG00000010953	ENSOART00000011926.1	protein_coding	SNV
3	92228072	.	T	C	XDH	missense_variant	MODERATE	ENSOARG00000010953	ENSOART00000011926.1	protein_coding	SNV
3	92228149	.	T	G	XDH	intron_variant	MODIFIER	ENSOARG00000010953	ENSOART00000011926.1	protein_coding	SNV
3	92228215	.	C	A	XDH	intron_variant	MODIFIER	ENSOARG00000010953	ENSOART00000011926.1	protein_coding	SNV
3	92228594	.	T	C	XDH	intron_variant	MODIFIER	ENSOARG00000010953	ENSOART00000011926.1	protein_coding	SNV
3	92228637	.	T	C	XDH	intron_variant	MODIFIER	ENSOARG00000010953	ENSOART00000011926.1	protein_coding	SNV
3	92228676	.	G	T	XDH	intron_variant	MODIFIER	ENSOARG00000010953	ENSOART00000011926.1	protein_coding	SNV
3	92228678	.	C	T	XDH	intron_variant	MODIFIER	ENSOARG00000010953	ENSOART00000011926.1	protein_coding	SNV
3	92228841	.	G	A	XDH	missense_variant	MODERATE	ENSOARG00000010953	ENSOART00000011926.1	protein_coding	SNV
3	92228963	.	G	A	XDH	intron_variant	MODIFIER	ENSOARG00000010953	ENSOART00000011926.1	protein_coding	SNV
3	92229409	.	T	C	XDH	intron_variant	MODIFIER	ENSOARG00000010953	ENSOART00000011926.1	protein_coding	SNV
3	92229587	.	A	G	XDH	missense_variant	MODERATE	ENSOARG00000010953	ENSOART00000011926.1	protein_coding	SNV
3	92229665	.	A	G	XDH	missense_variant	MODERATE	ENSOARG00000010953	ENSOART00000011926.1	protein_coding	SNV
3	92229666	.	T	C	XDH	missense_variant	MODERATE	ENSOARG00000010953	ENSOART00000011926.1	protein_coding	SNV
3	92229671	.	C	T	XDH	missense_variant&splice_region_variant	MODERATE	ENSOARG00000010953	ENSOART00000011926.1	protein_coding	SNV
3	92229676	.	C	A	XDH	splice_region_variant&intron_variant	LOW	ENSOARG00000010953	ENSOART00000011926.1	protein_coding	SNV
3	92230021	.	G	A	XDH	intron_variant	MODIFIER	ENSOARG00000010953	ENSOART00000011926.1	protein_coding	SNV
3	92230192	.	T	A	XDH	intron_variant	MODIFIER	ENSOARG00000010953	ENSOART00000011926.1	protein_coding	SNV
3	92230272	.	C	T	XDH	intron_variant	MODIFIER	ENSOARG00000010953	ENSOART00000011926.1	protein_coding	SNV
3	92230277	.	C	T	XDH	intron_variant	MODIFIER	ENSOARG00000010953	ENSOART00000011926.1	protein_coding	SNV
3	92230312	.	G	A	XDH	intron_variant	MODIFIER	ENSOARG00000010953	ENSOART00000011926.1	protein_coding	SNV
3	92230507	.	C	T	XDH	intron_variant	MODIFIER	ENSOARG00000010953	ENSOART00000011926.1	protein_coding	SNV
3	92230545	.	A	C	XDH	intron_variant	MODIFIER	ENSOARG00000010953	ENSOART00000011926.1	protein_coding	SNV
3	92230550	.	C	T	XDH	intron_variant	MODIFIER	ENSOARG00000010953	ENSOART00000011926.1	protein_coding	SNV
3	92231027	.	A	C	XDH	intron_variant	MODIFIER	ENSOARG00000010953	ENSOART00000011926.1	protein_coding	SNV
3	92231628	.	T	C	XDH	intron_variant	MODIFIER	ENSOARG00000010953	ENSOART00000011926.1	protein_coding	SNV
3	92231716	.	A	G	XDH	intron_variant	MODIFIER	ENSOARG00000010953	ENSOART00000011926.1	protein_coding	SNV
3	92232084	.	A	G	XDH	intron_variant	MODIFIER	ENSOARG00000010953	ENSOART00000011926.1	protein_coding	SNV
3	92232750	.	G	C	XDH	intron_variant	MODIFIER	ENSOARG00000010953	ENSOART00000011926.1	protein_coding	SNV
3	92233142	.	G	A	XDH	intron_variant	MODIFIER	ENSOARG00000010953	ENSOART00000011926.1	protein_coding	SNV
3	92233151	.	T	C	XDH	intron_variant	MODIFIER	ENSOARG00000010953	ENSOART00000011926.1	protein_coding	SNV
3	92233380	.	C	T	XDH	intron_variant	MODIFIER	ENSOARG00000010953	ENSOART00000011926.1	protein_coding	SNV
3	92233422	.	C	T	XDH	synonymous_variant	LOW	ENSOARG00000010953	ENSOART00000011926.1	protein_coding	SNV
3	92233654	.	C	G	XDH	intron_variant	MODIFIER	ENSOARG00000010953	ENSOART00000011926.1	protein_coding	SNV
3	92233814	.	T	C	XDH	intron_variant	MODIFIER	ENSOARG00000010953	ENSOART00000011926.1	protein_coding	SNV
3	92234568	.	A	T	XDH	intron_variant	MODIFIER	ENSOARG00000010953	ENSOART00000011926.1	protein_coding	SNV
3	92234697	.	T	A	XDH	intron_variant	MODIFIER	ENSOARG00000010953	ENSOART00000011926.1	protein_coding	SNV
3	92235076	.	C	T	XDH	intron_variant	MODIFIER	ENSOARG00000010953	ENSOART00000011926.1	protein_coding	SNV
3	92235104	.	G	A	XDH	intron_variant	MODIFIER	ENSOARG00000010953	ENSOART00000011926.1	protein_coding	SNV
3	92235292	.	G	C	XDH	intron_variant	MODIFIER	ENSOARG00000010953	ENSOART00000011926.1	protein_coding	SNV
3	92235400	.	C	T	XDH	synonymous_variant	LOW	ENSOARG00000010953	ENSOART00000011926.1	protein_coding	SNV
3	92235719	.	G	C	XDH	intron_variant	MODIFIER	ENSOARG00000010953	ENSOART00000011926.1	protein_coding	SNV
3	92236696	.	G	T	XDH	intron_variant	MODIFIER	ENSOARG00000010953	ENSOART00000011926.1	protein_coding	SNV
3	92236706	.	G	T	XDH	intron_variant	MODIFIER	ENSOARG00000010953	ENSOART00000011926.1	protein_coding	SNV
3	92236711	.	G	T	XDH	intron_variant	MODIFIER	ENSOARG00000010953	ENSOART00000011926	protein_coding	SNV
3	92236713	.	G	A	XDH	intron_variant	MODIFIER	ENSOARG00000010953	ENSOART00000011926.1	protein_coding	SNV
3	92236716	.	G	T	XDH	intron_variant	MODIFIER	ENSOARG00000010953	ENSOART00000011926.1	protein_coding	SNV
3	92236771	.	T	C	XDH	intron_variant	MODIFIER	ENSOARG00000010953	ENSOART00000011926.1	protein_coding	SNV
3	92236804	.	A	G	XDH	intron_variant	MODIFIER	ENSOARG00000010953	ENSOART00000011926.1	protein_coding	SNV
3	92236915	.	C	T	XDH	intron_variant	MODIFIER	ENSOARG00000010953	ENSOART00000011926.1	protein_coding	SNV
3	92237101	.	A	G	XDH	intron_variant	MODIFIER	ENSOARG00000010953	ENSOART00000011926.1	protein_coding	SNV
3	92237395	.	G	A	XDH	intron_variant	MODIFIER	ENSOARG00000010953	ENSOART00000011926.1	protein_coding	SNV
3	92237406	.	T	G	XDH	intron_variant	MODIFIER	ENSOARG00000010953	ENSOART00000011926.1	protein_coding	SNV
3	92237425	.	A	G	XDH	intron_variant	MODIFIER	ENSOARG00000010953	ENSOART00000011926.1	protein_coding	SNV
3	92238298	.	A	G	XDH	intron_variant	MODIFIER	ENSOARG00000010953	ENSOART00000011926.1	protein_coding	SNV
3	92238329	.	G	A	XDH	intron_variant	MODIFIER	ENSOARG00000010953	ENSOART00000011926.1	protein_coding	SNV
3	92238398	.	A	G	XDH	intron_variant	MODIFIER	ENSOARG00000010953	ENSOART00000011926.1	protein_coding	SNV
3	92238656	.	T	A	XDH	intron_variant	MODIFIER	ENSOARG00000010953	ENSOART00000011926.1	protein_coding	SNV
3	92238681	.	C	T	XDH	intron_variant	MODIFIER	ENSOARG00000010953	ENSOART00000011926.1	protein_coding	SNV
3	92238699	.	C	T	XDH	intron_variant	MODIFIER	ENSOARG00000010953	ENSOART00000011926.1	protein_coding	SNV
3	92238776	.	G	A	XDH	intron_variant	MODIFIER	ENSOARG00000010953	ENSOART00000011926.1	protein_coding	SNV
3	92238929	.	G	A	XDH	intron_variant	MODIFIER	ENSOARG00000010953	ENSOART00000011926.1	protein_coding	SNV
3	92239042	.	T	C	XDH	intron_variant	MODIFIER	ENSOARG00000010953	ENSOART00000011926.1	protein_coding	SNV
3	92239131	.	T	G	XDH	intron_variant	MODIFIER	ENSOARG00000010953	ENSOART00000011926.1	protein_coding	SNV
3	92239201	.	C	T	XDH	intron_variant	MODIFIER	ENSOARG00000010953	ENSOART00000011926.1	protein_coding	SNV
3	92239279	.	G	A	XDH	intron_variant	MODIFIER	ENSOARG00000010953	ENSOART00000011926.1	protein_coding	SNV
3	92239402	.	G	A	XDH	missense_variant	MODERATE	ENSOARG00000010953	ENSOART00000011926.1	protein_coding	SNV
3	92239567	.	C	A	XDH	missense_variant	MODERATE	ENSOARG00000010953	ENSOART00000011926.1	protein_coding	SNV
3	92239615	.	C	T	XDH	splice_region_variant&intron_variant	LOW	ENSOARG00000010953	ENSOART00000011926.1	protein_coding	SNV
3	92239675	.	G	T	XDH	intron_variant	MODIFIER	ENSOARG00000010953	ENSOART00000011926.1	protein_coding	SNV
3	92239851	.	C	T	XDH	intron_variant	MODIFIER	ENSOARG00000010953	ENSOART00000011926.1	protein_coding	SNV
3	92240045	.	A	C	XDH	intron_variant	MODIFIER	ENSOARG00000010953	ENSOART00000011926.1	protein_coding	SNV
3	92240121	.	G	C	XDH	intron_variant	MODIFIER	ENSOARG00000010953	ENSOART00000011926.1	protein_coding	SNV
3	92240170	.	C	T	XDH	intron_variant	MODIFIER	ENSOARG00000010953	ENSOART00000011926.1	protein_coding	SNV
3	92240231	.	G	A	XDH	intron_variant	MODIFIER	ENSOARG00000010953	ENSOART00000011926.1	protein_coding	SNV
3	92241015	.	G	A	XDH	intron_variant	MODIFIER	ENSOARG00000010953	ENSOART00000011926.1	protein_coding	SNV
3	92241175	.	G	A	XDH	intron_variant	MODIFIER	ENSOARG00000010953	ENSOART00000011926.1	protein_coding	SNV
3	137390568	.	C	T	LALBA	5_prime_UTR_variant	MODIFIER	ENSOARG00000019223	ENSOART00000020933.1	protein_coding	SNV
3	137390716	.	C	T	LALBA	synonymous_variant	LOW	ENSOARG00000019223	ENSOART00000020933.1	protein_coding	SNV
3	137390791	.	C	T	LALBA	synonymous_variant	LOW	ENSOARG00000019223	ENSOART00000020933.1	protein_coding	SNV
3	137390916	.	G	A	LALBA	intron_variant	MODIFIER	ENSOARG00000019223	ENSOART00000020933.1	protein_coding	SNV
3	137391006	.	C	T	LALBA	intron_variant	MODIFIER	ENSOARG00000019223	ENSOART00000020933.1	protein_coding	SNV
3	137391023	.	G	A	LALBA	intron_variant	MODIFIER	ENSOARG00000019223	ENSOART00000020933.1	protein_coding	SNV
3	137391585	.	A	G	LALBA	intron_variant	MODIFIER	ENSOARG00000019223	ENSOART00000020933.1	protein_coding	SNV
3	137391826	.	A	G	LALBA	missense_variant	MODERATE	ENSOARG00000019223	ENSOART00000020933.1	protein_coding	SNV
3	137391975	.	A	G	LALBA	intron_variant	MODIFIER	ENSOARG00000019223	ENSOART00000020933.1	protein_coding	SNV
5	22582273	.	A	G	SLC27A6	3_prime_UTR_variant	MODIFIER	ENSOARG00000017050	ENSOART00000018564.1	protein_coding	SNV
5	22582280	.	C	G	SLC27A6	3_prime_UTR_variant	MODIFIER	ENSOARG00000017050	ENSOART00000018564.1	protein_coding	SNV
5	22582282	.	T	A	SLC27A6	3_prime_UTR_variant	MODIFIER	ENSOARG00000017050	ENSOART00000018564.1	protein_coding	SNV
5	22582288	.	C	T	SLC27A6	3_prime_UTR_variant	MODIFIER	ENSOARG00000017050	ENSOART00000018564.1	protein_coding	SNV
5	22582289	.	A	T	SLC27A6	3_prime_UTR_variant	MODIFIER	ENSOARG00000017050	ENSOART00000018564.1	protein_coding	SNV
5	22582297	.	G	A	SLC27A6	3_prime_UTR_variant	MODIFIER	ENSOARG00000017050	ENSOART00000018564.1	protein_coding	SNV
5	22582319	.	G	C	SLC27A6	3_prime_UTR_variant	MODIFIER	ENSOARG00000017050	ENSOART00000018564.1	protein_coding	SNV
5	22582326	.	C	A	SLC27A6	3_prime_UTR_variant	MODIFIER	ENSOARG00000017050	ENSOART00000018564.1	protein_coding	SNV
5	22582332	.	T	C	SLC27A6	3_prime_UTR_variant	MODIFIER	ENSOARG00000017050	ENSOART00000018564.1	protein_coding	SNV
5	22582373	.	T	C	SLC27A6	3_prime_UTR_variant	MODIFIER	ENSOARG00000017050	ENSOART00000018564.1	protein_coding	SNV
5	22582380	.	T	C	SLC27A6	3_prime_UTR_variant	MODIFIER	ENSOARG00000017050	ENSOART00000018564.1	protein_coding	SNV
5	22582444	.	T	C	SLC27A6	3_prime_UTR_variant	MODIFIER	ENSOARG00000017050	ENSOART00000018564.1	protein_coding	SNV
5	22582498	.	C	G	SLC27A6	3_prime_UTR_variant	MODIFIER	ENSOARG00000017050	ENSOART00000018564.1	protein_coding	SNV
5	22583110	.	T	C	SLC27A6	3_prime_UTR_variant	MODIFIER	ENSOARG00000017050	ENSOART00000018564.1	protein_coding	SNV
5	22583427	.	C	G	SLC27A6	3_prime_UTR_variant	MODIFIER	ENSOARG00000017050	ENSOART00000018564.1	protein_coding	SNV
5	22583430	.	C	G	SLC27A6	3_prime_UTR_variant	MODIFIER	ENSOARG00000017050	ENSOART00000018564.1	protein_coding	SNV
5	22583594	.	T	C	SLC27A6	3_prime_UTR_variant	MODIFIER	ENSOARG00000017050	ENSOART00000018564.1	protein_coding	SNV
5	22583746	.	T	G	SLC27A6	3_prime_UTR_variant	MODIFIER	ENSOARG00000017050	ENSOART00000018564.1	protein_coding	SNV
5	22584045	.	A	T	SLC27A6	3_prime_UTR_variant	MODIFIER	ENSOARG00000017050	ENSOART00000018564.1	protein_coding	SNV
5	22584052	.	G	T	SLC27A6	3_prime_UTR_variant	MODIFIER	ENSOARG00000017050	ENSOART00000018564.1	protein_coding	SNV
5	22584122	.	T	A	SLC27A6	3_prime_UTR_variant	MODIFIER	ENSOARG00000017050	ENSOART00000018564.1	protein_coding	SNV
5	22584220	.	T	C	SLC27A6	3_prime_UTR_variant	MODIFIER	ENSOARG00000017050	ENSOART00000018564.1	protein_coding	SNV
5	22584244	.	T	G	SLC27A6	3_prime_UTR_variant	MODIFIER	ENSOARG00000017050	ENSOART00000018564.1	protein_coding	SNV
5	22584535	.	T	C	SLC27A6	3_prime_UTR_variant	MODIFIER	ENSOARG00000017050	ENSOART00000018564.1	protein_coding	SNV
5	22584610	.	C	A	SLC27A6	3_prime_UTR_variant	MODIFIER	ENSOARG00000017050	ENSOART00000018564.1	protein_coding	SNV
5	22584840	.	C	T	SLC27A6	3_prime_UTR_variant	MODIFIER	ENSOARG00000017050	ENSOART00000018564.1	protein_coding	SNV
5	22584876	.	C	G	SLC27A6	3_prime_UTR_variant	MODIFIER	ENSOARG00000017050	ENSOART00000018564.1	protein_coding	SNV
5	22585000	.	A	G	SLC27A6	3_prime_UTR_variant	MODIFIER	ENSOARG00000017050	ENSOART00000018564.1	protein_coding	SNV
5	22585009	.	A	T	SLC27A6	3_prime_UTR_variant	MODIFIER	ENSOARG00000017050	ENSOART00000018564.1	protein_coding	SNV
5	22585047	.	T	C	SLC27A6	3_prime_UTR_variant	MODIFIER	ENSOARG00000017050	ENSOART00000018564.1	protein_coding	SNV
5	22585048	.	A	T	SLC27A6	3_prime_UTR_variant	MODIFIER	ENSOARG00000017050	ENSOART00000018564.1	protein_coding	SNV
5	22585087	.	A	G	SLC27A6	3_prime_UTR_variant	MODIFIER	ENSOARG00000017050	ENSOART00000018564.1	protein_coding	SNV
5	22585093	.	C	A	SLC27A6	3_prime_UTR_variant	MODIFIER	ENSOARG00000017050	ENSOART00000018564.1	protein_coding	SNV
5	22585172	.	G	A	SLC27A6	3_prime_UTR_variant	MODIFIER	ENSOARG00000017050	ENSOART00000018564.1	protein_coding	SNV
5	22585201	.	C	T	SLC27A6	3_prime_UTR_variant	MODIFIER	ENSOARG00000017050	ENSOART00000018564.1	protein_coding	SNV
5	22585593	.	A	G	SLC27A6	3_prime_UTR_variant	MODIFIER	ENSOARG00000017050	ENSOART00000018564.1	protein_coding	SNV
5	22585876	.	A	G	SLC27A6	3_prime_UTR_variant	MODIFIER	ENSOARG00000017050	ENSOART00000018564.1	protein_coding	SNV
5	22586032	.	T	C	SLC27A6	synonymous_variant	LOW	ENSOARG00000017050	ENSOART00000018564.1	protein_coding	SNV
5	22586086	.	T	A	SLC27A6	synonymous_variant	LOW	ENSOARG00000017050	ENSOART00000018564.1	protein_coding	SNV
5	22586186	.	A	G	SLC27A6	intron_variant	MODIFIER	ENSOARG00000017050	ENSOART00000018564.1	protein_coding	SNV
5	22586230	.	T	C	SLC27A6	intron_variant	MODIFIER	ENSOARG00000017050	ENSOART00000018564.1	protein_coding	SNV
5	22586363	.	G	A	SLC27A6	intron_variant	MODIFIER	ENSOARG00000017050	ENSOART00000018564.1	protein_coding	SNV
5	22586493	.	C	G	SLC27A6	intron_variant	MODIFIER	ENSOARG00000017050	ENSOART00000018564.1	protein_coding	SNV
5	22586507	.	C	A	SLC27A6	intron_variant	MODIFIER	ENSOARG00000017050	ENSOART00000018564.1	protein_coding	SNV
5	22586830	.	G	A	SLC27A6	intron_variant	MODIFIER	ENSOARG00000017050	ENSOART00000018564.1	protein_coding	SNV
5	22586837	.	T	C	SLC27A6	intron_variant	MODIFIER	ENSOARG00000017050	ENSOART00000018564.1	protein_coding	SNV
5	22587008	.	A	G	SLC27A6	intron_variant	MODIFIER	ENSOARG00000017050	ENSOART00000018564.1	protein_coding	SNV
5	22587054	.	C	G	SLC27A6	intron_variant	MODIFIER	ENSOARG00000017050	ENSOART00000018564.1	protein_coding	SNV
5	22587057	.	C	T	SLC27A6	intron_variant	MODIFIER	ENSOARG00000017050	ENSOART00000018564	protein_coding	SNV
5	22587057	.	C	A	SLC27A6	intron_variant	MODIFIER	ENSOARG00000017050	ENSOART00000018564	protein_coding	SNV
5	22587059	.	A	C	SLC27A6	intron_variant	MODIFIER	ENSOARG00000017050	ENSOART00000018564.1	protein_coding	SNV
5	22587061	.	T	G	SLC27A6	intron_variant	MODIFIER	ENSOARG00000017050	ENSOART00000018564.1	protein_coding	SNV
5	22587062	.	C	T	SLC27A6	intron_variant	MODIFIER	ENSOARG00000017050	ENSOART00000018564.1	protein_coding	SNV
5	22587064	.	A	G	SLC27A6	intron_variant	MODIFIER	ENSOARG00000017050	ENSOART00000018564.1	protein_coding	SNV
5	22587066	.	C	G	SLC27A6	intron_variant	MODIFIER	ENSOARG00000017050	ENSOART00000018564	protein_coding	SNV
5	22587066	.	C	T	SLC27A6	intron_variant	MODIFIER	ENSOARG00000017050	ENSOART00000018564	protein_coding	SNV
5	22587068	.	A	G	SLC27A6	intron_variant	MODIFIER	ENSOARG00000017050	ENSOART00000018564.1	protein_coding	SNV
5	22587069	.	T	A	SLC27A6	intron_variant	MODIFIER	ENSOARG00000017050	ENSOART00000018564	protein_coding	SNV
5	22587069	.	T	C	SLC27A6	intron_variant	MODIFIER	ENSOARG00000017050	ENSOART00000018564	protein_coding	SNV
5	22587070	.	G	T	SLC27A6	intron_variant	MODIFIER	ENSOARG00000017050	ENSOART00000018564	protein_coding	SNV
5	22587070	.	G	A	SLC27A6	intron_variant	MODIFIER	ENSOARG00000017050	ENSOART00000018564	protein_coding	SNV
5	22587075	.	T	A	SLC27A6	intron_variant	MODIFIER	ENSOARG00000017050	ENSOART00000018564	protein_coding	SNV
5	22587075	.	T	C	SLC27A6	intron_variant	MODIFIER	ENSOARG00000017050	ENSOART00000018564	protein_coding	SNV
5	22587076	.	C	T	SLC27A6	intron_variant	MODIFIER	ENSOARG00000017050	ENSOART00000018564	protein_coding	SNV
5	22587076	.	C	G	SLC27A6	intron_variant	MODIFIER	ENSOARG00000017050	ENSOART00000018564	protein_coding	SNV
5	22587078	.	C	T	SLC27A6	intron_variant	MODIFIER	ENSOARG00000017050	ENSOART00000018564.1	protein_coding	SNV
5	22587079	.	C	G	SLC27A6	intron_variant	MODIFIER	ENSOARG00000017050	ENSOART00000018564.1	protein_coding	SNV
5	22587080	.	A	C	SLC27A6	intron_variant	MODIFIER	ENSOARG00000017050	ENSOART00000018564.1	protein_coding	SNV
5	22587091	.	T	C	SLC27A6	intron_variant	MODIFIER	ENSOARG00000017050	ENSOART00000018564.1	protein_coding	SNV
5	22587096	.	A	T	SLC27A6	intron_variant	MODIFIER	ENSOARG00000017050	ENSOART00000018564.1	protein_coding	SNV
5	22587101	.	A	C	SLC27A6	intron_variant	MODIFIER	ENSOARG00000017050	ENSOART00000018564	protein_coding	SNV
5	22587101	.	A	T	SLC27A6	intron_variant	MODIFIER	ENSOARG00000017050	ENSOART00000018564	protein_coding	SNV
5	22588688	.	A	T	SLC27A6	intron_variant	MODIFIER	ENSOARG00000017050	ENSOART00000018564.1	protein_coding	SNV
5	22588812	.	C	G	SLC27A6	intron_variant	MODIFIER	ENSOARG00000017050	ENSOART00000018564.1	protein_coding	SNV
5	22588825	.	A	G	SLC27A6	intron_variant	MODIFIER	ENSOARG00000017050	ENSOART00000018564.1	protein_coding	SNV
5	22588887	.	A	C	SLC27A6	intron_variant	MODIFIER	ENSOARG00000017050	ENSOART00000018564.1	protein_coding	SNV
5	22588888	.	G	T	SLC27A6	intron_variant	MODIFIER	ENSOARG00000017050	ENSOART00000018564.1	protein_coding	SNV
5	22589011	.	T	C	SLC27A6	intron_variant	MODIFIER	ENSOARG00000017050	ENSOART00000018564	protein_coding	SNV
5	22589011	.	T	A	SLC27A6	intron_variant	MODIFIER	ENSOARG00000017050	ENSOART00000018564	protein_coding	SNV
5	22589058	.	C	T	SLC27A6	intron_variant	MODIFIER	ENSOARG00000017050	ENSOART00000018564.1	protein_coding	SNV
5	22589171	.	G	A	SLC27A6	intron_variant	MODIFIER	ENSOARG00000017050	ENSOART00000018564	protein_coding	SNV
5	22589171	.	G	C	SLC27A6	intron_variant	MODIFIER	ENSOARG00000017050	ENSOART00000018564	protein_coding	SNV
5	22589220	.	A	G	SLC27A6	intron_variant	MODIFIER	ENSOARG00000017050	ENSOART00000018564.1	protein_coding	SNV
5	22589223	.	C	T	SLC27A6	intron_variant	MODIFIER	ENSOARG00000017050	ENSOART00000018564.1	protein_coding	SNV
5	22589287	.	A	G	SLC27A6	intron_variant	MODIFIER	ENSOARG00000017050	ENSOART00000018564.1	protein_coding	SNV
5	22589294	.	C	T	SLC27A6	intron_variant	MODIFIER	ENSOARG00000017050	ENSOART00000018564.1	protein_coding	SNV
5	22589295	.	C	T	SLC27A6	intron_variant	MODIFIER	ENSOARG00000017050	ENSOART00000018564.1	protein_coding	SNV
5	22589296	.	C	T	SLC27A6	intron_variant	MODIFIER	ENSOARG00000017050	ENSOART00000018564.1	protein_coding	SNV
5	22589300	.	G	A	SLC27A6	intron_variant	MODIFIER	ENSOARG00000017050	ENSOART00000018564.1	protein_coding	SNV
5	22589306	.	T	A	SLC27A6	intron_variant	MODIFIER	ENSOARG00000017050	ENSOART00000018564.1	protein_coding	SNV
5	22589440	.	A	G	SLC27A6	intron_variant	MODIFIER	ENSOARG00000017050	ENSOART00000018564.1	protein_coding	SNV
5	22589471	.	C	T	SLC27A6	intron_variant	MODIFIER	ENSOARG00000017050	ENSOART00000018564.1	protein_coding	SNV
5	22589555	.	A	G	SLC27A6	intron_variant	MODIFIER	ENSOARG00000017050	ENSOART00000018564.1	protein_coding	SNV
5	22589676	.	T	A	SLC27A6	intron_variant	MODIFIER	ENSOARG00000017050	ENSOART00000018564.1	protein_coding	SNV
5	22589781	.	A	C	SLC27A6	intron_variant	MODIFIER	ENSOARG00000017050	ENSOART00000018564.1	protein_coding	SNV
5	22589882	.	A	G	SLC27A6	intron_variant	MODIFIER	ENSOARG00000017050	ENSOART00000018564.1	protein_coding	SNV
5	22589969	.	T	C	SLC27A6	intron_variant	MODIFIER	ENSOARG00000017050	ENSOART00000018564.1	protein_coding	SNV
5	22590067	.	A	G	SLC27A6	intron_variant	MODIFIER	ENSOARG00000017050	ENSOART00000018564.1	protein_coding	SNV
5	22590244	.	T	C	SLC27A6	intron_variant	MODIFIER	ENSOARG00000017050	ENSOART00000018564.1	protein_coding	SNV
5	22590255	.	A	C	SLC27A6	intron_variant	MODIFIER	ENSOARG00000017050	ENSOART00000018564.1	protein_coding	SNV
5	22590449	.	C	G	SLC27A6	intron_variant	MODIFIER	ENSOARG00000017050	ENSOART00000018564.1	protein_coding	SNV
5	22590507	.	T	A	SLC27A6	intron_variant	MODIFIER	ENSOARG00000017050	ENSOART00000018564.1	protein_coding	SNV
5	22590515	.	A	C	SLC27A6	intron_variant	MODIFIER	ENSOARG00000017050	ENSOART00000018564.1	protein_coding	SNV
5	22590917	.	C	T	SLC27A6	intron_variant	MODIFIER	ENSOARG00000017050	ENSOART00000018564.1	protein_coding	SNV
5	22590921	.	T	G	SLC27A6	intron_variant	MODIFIER	ENSOARG00000017050	ENSOART00000018564.1	protein_coding	SNV
5	22591060	.	A	G	SLC27A6	intron_variant	MODIFIER	ENSOARG00000017050	ENSOART00000018564.1	protein_coding	SNV
5	22591344	.	C	T	SLC27A6	intron_variant	MODIFIER	ENSOARG00000017050	ENSOART00000018564.1	protein_coding	SNV
5	22591812	.	C	T	SLC27A6	intron_variant	MODIFIER	ENSOARG00000017050	ENSOART00000018564.1	protein_coding	SNV
5	22591938	.	C	G	SLC27A6	intron_variant	MODIFIER	ENSOARG00000017050	ENSOART00000018564.1	protein_coding	SNV
5	22591960	.	G	A	SLC27A6	intron_variant	MODIFIER	ENSOARG00000017050	ENSOART00000018564.1	protein_coding	SNV
5	22592046	.	C	A	SLC27A6	intron_variant	MODIFIER	ENSOARG00000017050	ENSOART00000018564.1	protein_coding	SNV
5	22592088	.	A	G	SLC27A6	intron_variant	MODIFIER	ENSOARG00000017050	ENSOART00000018564.1	protein_coding	SNV
5	22592254	.	A	C	SLC27A6	intron_variant	MODIFIER	ENSOARG00000017050	ENSOART00000018564.1	protein_coding	SNV
5	22592288	.	T	C	SLC27A6	intron_variant	MODIFIER	ENSOARG00000017050	ENSOART00000018564.1	protein_coding	SNV
5	22592310	.	G	A	SLC27A6	intron_variant	MODIFIER	ENSOARG00000017050	ENSOART00000018564.1	protein_coding	SNV
5	22592315	.	A	T	SLC27A6	intron_variant	MODIFIER	ENSOARG00000017050	ENSOART00000018564.1	protein_coding	SNV
5	22592348	.	G	C	SLC27A6	intron_variant	MODIFIER	ENSOARG00000017050	ENSOART00000018564.1	protein_coding	SNV
5	22592354	.	G	A	SLC27A6	intron_variant	MODIFIER	ENSOARG00000017050	ENSOART00000018564.1	protein_coding	SNV
5	22592357	.	G	A	SLC27A6	intron_variant	MODIFIER	ENSOARG00000017050	ENSOART00000018564.1	protein_coding	SNV
5	22592385	.	A	T	SLC27A6	intron_variant	MODIFIER	ENSOARG00000017050	ENSOART00000018564.1	protein_coding	SNV
5	22592395	.	C	G	SLC27A6	intron_variant	MODIFIER	ENSOARG00000017050	ENSOART00000018564.1	protein_coding	SNV
5	22592401	.	T	A	SLC27A6	intron_variant	MODIFIER	ENSOARG00000017050	ENSOART00000018564.1	protein_coding	SNV
5	22592405	.	G	A	SLC27A6	intron_variant	MODIFIER	ENSOARG00000017050	ENSOART00000018564.1	protein_coding	SNV
5	22592418	.	A	G	SLC27A6	intron_variant	MODIFIER	ENSOARG00000017050	ENSOART00000018564.1	protein_coding	SNV
5	22592431	.	A	C	SLC27A6	intron_variant	MODIFIER	ENSOARG00000017050	ENSOART00000018564.1	protein_coding	SNV
5	22592437	.	A	G	SLC27A6	intron_variant	MODIFIER	ENSOARG00000017050	ENSOART00000018564.1	protein_coding	SNV
5	22592448	.	A	G	SLC27A6	intron_variant	MODIFIER	ENSOARG00000017050	ENSOART00000018564.1	protein_coding	SNV
5	22592491	.	G	A	SLC27A6	intron_variant	MODIFIER	ENSOARG00000017050	ENSOART00000018564.1	protein_coding	SNV
5	22592591	.	T	A	SLC27A6	intron_variant	MODIFIER	ENSOARG00000017050	ENSOART00000018564.1	protein_coding	SNV
5	22592882	.	A	G	SLC27A6	intron_variant	MODIFIER	ENSOARG00000017050	ENSOART00000018564.1	protein_coding	SNV
5	22593599	.	C	T	SLC27A6	intron_variant	MODIFIER	ENSOARG00000017050	ENSOART00000018564.1	protein_coding	SNV
5	22593639	.	A	G	SLC27A6	intron_variant	MODIFIER	ENSOARG00000017050	ENSOART00000018564.1	protein_coding	SNV
5	22593748	.	G	A	SLC27A6	intron_variant	MODIFIER	ENSOARG00000017050	ENSOART00000018564.1	protein_coding	SNV
5	22593853	.	A	C	SLC27A6	intron_variant	MODIFIER	ENSOARG00000017050	ENSOART00000018564.1	protein_coding	SNV
5	22594163	.	C	T	SLC27A6	intron_variant	MODIFIER	ENSOARG00000017050	ENSOART00000018564.1	protein_coding	SNV
5	22594431	.	A	C	SLC27A6	intron_variant	MODIFIER	ENSOARG00000017050	ENSOART00000018564.1	protein_coding	SNV
5	22594587	.	G	T	SLC27A6	intron_variant	MODIFIER	ENSOARG00000017050	ENSOART00000018564.1	protein_coding	SNV
5	22594680	.	C	T	SLC27A6	intron_variant	MODIFIER	ENSOARG00000017050	ENSOART00000018564.1	protein_coding	SNV
5	22594747	.	G	A	SLC27A6	intron_variant	MODIFIER	ENSOARG00000017050	ENSOART00000018564.1	protein_coding	SNV
5	22594748	.	C	T	SLC27A6	intron_variant	MODIFIER	ENSOARG00000017050	ENSOART00000018564.1	protein_coding	SNV
5	22595046	.	A	G	SLC27A6	intron_variant	MODIFIER	ENSOARG00000017050	ENSOART00000018564.1	protein_coding	SNV
5	22596090	.	A	T	SLC27A6	intron_variant	MODIFIER	ENSOARG00000017050	ENSOART00000018564.1	protein_coding	SNV
5	22596127	.	C	T	SLC27A6	intron_variant	MODIFIER	ENSOARG00000017050	ENSOART00000018564.1	protein_coding	SNV
5	22596712	.	C	T	SLC27A6	intron_variant	MODIFIER	ENSOARG00000017050	ENSOART00000018564.1	protein_coding	SNV
5	22596931	.	G	A	SLC27A6	intron_variant	MODIFIER	ENSOARG00000017050	ENSOART00000018564.1	protein_coding	SNV
5	22596960	.	T	A	SLC27A6	intron_variant	MODIFIER	ENSOARG00000017050	ENSOART00000018564.1	protein_coding	SNV
5	22597059	.	G	A	SLC27A6	intron_variant	MODIFIER	ENSOARG00000017050	ENSOART00000018564.1	protein_coding	SNV
5	22597165	.	A	G	SLC27A6	intron_variant	MODIFIER	ENSOARG00000017050	ENSOART00000018564.1	protein_coding	SNV
5	22597230	.	A	G	SLC27A6	intron_variant	MODIFIER	ENSOARG00000017050	ENSOART00000018564.1	protein_coding	SNV
5	22597264	.	T	C	SLC27A6	intron_variant	MODIFIER	ENSOARG00000017050	ENSOART00000018564.1	protein_coding	SNV
5	22597278	.	A	C	SLC27A6	intron_variant	MODIFIER	ENSOARG00000017050	ENSOART00000018564.1	protein_coding	SNV
5	22597497	.	C	G	SLC27A6	intron_variant	MODIFIER	ENSOARG00000017050	ENSOART00000018564.1	protein_coding	SNV
5	22597535	.	A	G	SLC27A6	intron_variant	MODIFIER	ENSOARG00000017050	ENSOART00000018564.1	protein_coding	SNV
5	22597641	.	A	G	SLC27A6	intron_variant	MODIFIER	ENSOARG00000017050	ENSOART00000018564.1	protein_coding	SNV
5	22597681	.	T	C	SLC27A6	intron_variant	MODIFIER	ENSOARG00000017050	ENSOART00000018564.1	protein_coding	SNV
5	22597689	.	A	G	SLC27A6	intron_variant	MODIFIER	ENSOARG00000017050	ENSOART00000018564.1	protein_coding	SNV
5	22597703	.	T	C	SLC27A6	intron_variant	MODIFIER	ENSOARG00000017050	ENSOART00000018564.1	protein_coding	SNV
5	22597708	.	A	T	SLC27A6	intron_variant	MODIFIER	ENSOARG00000017050	ENSOART00000018564.1	protein_coding	SNV
5	22597743	.	T	C	SLC27A6	intron_variant	MODIFIER	ENSOARG00000017050	ENSOART00000018564.1	protein_coding	SNV
5	22597843	.	C	T	SLC27A6	intron_variant	MODIFIER	ENSOARG00000017050	ENSOART00000018564.1	protein_coding	SNV
5	22597844	.	A	G	SLC27A6	intron_variant	MODIFIER	ENSOARG00000017050	ENSOART00000018564.1	protein_coding	SNV
5	22597878	.	A	T	SLC27A6	intron_variant	MODIFIER	ENSOARG00000017050	ENSOART00000018564.1	protein_coding	SNV
5	22597937	.	A	T	SLC27A6	intron_variant	MODIFIER	ENSOARG00000017050	ENSOART00000018564.1	protein_coding	SNV
5	22598153	.	A	C	SLC27A6	intron_variant	MODIFIER	ENSOARG00000017050	ENSOART00000018564.1	protein_coding	SNV
5	22598190	.	C	G	SLC27A6	intron_variant	MODIFIER	ENSOARG00000017050	ENSOART00000018564.1	protein_coding	SNV
5	22598196	.	T	C	SLC27A6	intron_variant	MODIFIER	ENSOARG00000017050	ENSOART00000018564.1	protein_coding	SNV
5	22598344	.	G	A	SLC27A6	intron_variant	MODIFIER	ENSOARG00000017050	ENSOART00000018564.1	protein_coding	SNV
5	22598377	.	C	G	SLC27A6	intron_variant	MODIFIER	ENSOARG00000017050	ENSOART00000018564.1	protein_coding	SNV
5	22598506	.	T	C	SLC27A6	intron_variant	MODIFIER	ENSOARG00000017050	ENSOART00000018564.1	protein_coding	SNV
5	22598539	.	A	C	SLC27A6	intron_variant	MODIFIER	ENSOARG00000017050	ENSOART00000018564.1	protein_coding	SNV
5	22598666	.	G	C	SLC27A6	intron_variant	MODIFIER	ENSOARG00000017050	ENSOART00000018564.1	protein_coding	SNV
5	22598775	.	C	T	SLC27A6	intron_variant	MODIFIER	ENSOARG00000017050	ENSOART00000018564.1	protein_coding	SNV
5	22598866	.	A	G	SLC27A6	intron_variant	MODIFIER	ENSOARG00000017050	ENSOART00000018564.1	protein_coding	SNV
5	22599202	.	T	A	SLC27A6	intron_variant	MODIFIER	ENSOARG00000017050	ENSOART00000018564.1	protein_coding	SNV
5	22599229	.	G	A	SLC27A6	intron_variant	MODIFIER	ENSOARG00000017050	ENSOART00000018564.1	protein_coding	SNV
5	22599778	.	A	C	SLC27A6	intron_variant	MODIFIER	ENSOARG00000017050	ENSOART00000018564.1	protein_coding	SNV
5	22599915	.	T	C	SLC27A6	intron_variant	MODIFIER	ENSOARG00000017050	ENSOART00000018564.1	protein_coding	SNV
5	22599997	.	A	G	SLC27A6	synonymous_variant	LOW	ENSOARG00000017050	ENSOART00000018564.1	protein_coding	SNV
5	22600085	.	A	G	SLC27A6	splice_region_variant&intron_variant	LOW	ENSOARG00000017050	ENSOART00000018564.1	protein_coding	SNV
5	22600409	.	A	G	SLC27A6	intron_variant	MODIFIER	ENSOARG00000017050	ENSOART00000018564.1	protein_coding	SNV
5	22600839	.	A	C	SLC27A6	intron_variant	MODIFIER	ENSOARG00000017050	ENSOART00000018564.1	protein_coding	SNV
5	22600843	.	T	A	SLC27A6	intron_variant	MODIFIER	ENSOARG00000017050	ENSOART00000018564.1	protein_coding	SNV
5	22600902	.	A	G	SLC27A6	intron_variant	MODIFIER	ENSOARG00000017050	ENSOART00000018564.1	protein_coding	SNV
5	22600947	.	T	C	SLC27A6	intron_variant	MODIFIER	ENSOARG00000017050	ENSOART00000018564.1	protein_coding	SNV
5	22600968	.	A	C	SLC27A6	intron_variant	MODIFIER	ENSOARG00000017050	ENSOART00000018564.1	protein_coding	SNV
5	22601068	.	C	G	SLC27A6	intron_variant	MODIFIER	ENSOARG00000017050	ENSOART00000018564.1	protein_coding	SNV
5	22601090	.	A	G	SLC27A6	intron_variant	MODIFIER	ENSOARG00000017050	ENSOART00000018564.1	protein_coding	SNV
5	22601144	.	G	A	SLC27A6	intron_variant	MODIFIER	ENSOARG00000017050	ENSOART00000018564.1	protein_coding	SNV
5	22601332	.	T	C	SLC27A6	intron_variant	MODIFIER	ENSOARG00000017050	ENSOART00000018564.1	protein_coding	SNV
5	22601386	.	C	T	SLC27A6	intron_variant	MODIFIER	ENSOARG00000017050	ENSOART00000018564.1	protein_coding	SNV
5	22601585	.	C	G	SLC27A6	intron_variant	MODIFIER	ENSOARG00000017050	ENSOART00000018564.1	protein_coding	SNV
5	22601587	.	A	G	SLC27A6	intron_variant	MODIFIER	ENSOARG00000017050	ENSOART00000018564	protein_coding	SNV
5	22601587	.	A	T	SLC27A6	intron_variant	MODIFIER	ENSOARG00000017050	ENSOART00000018564	protein_coding	SNV
5	22601596	.	G	A	SLC27A6	intron_variant	MODIFIER	ENSOARG00000017050	ENSOART00000018564.1	protein_coding	SNV
5	22601630	.	G	A	SLC27A6	intron_variant	MODIFIER	ENSOARG00000017050	ENSOART00000018564.1	protein_coding	SNV
5	22602253	.	C	G	SLC27A6	intron_variant	MODIFIER	ENSOARG00000017050	ENSOART00000018564.1	protein_coding	SNV
5	22602261	.	A	G	SLC27A6	intron_variant	MODIFIER	ENSOARG00000017050	ENSOART00000018564.1	protein_coding	SNV
5	22602276	.	A	G	SLC27A6	intron_variant	MODIFIER	ENSOARG00000017050	ENSOART00000018564.1	protein_coding	SNV
5	22602280	.	C	T	SLC27A6	intron_variant	MODIFIER	ENSOARG00000017050	ENSOART00000018564.1	protein_coding	SNV
5	22602334	.	T	C	SLC27A6	intron_variant	MODIFIER	ENSOARG00000017050	ENSOART00000018564.1	protein_coding	SNV
5	22602423	.	T	G	SLC27A6	intron_variant	MODIFIER	ENSOARG00000017050	ENSOART00000018564.1	protein_coding	SNV
5	22602642	.	G	T	SLC27A6	intron_variant	MODIFIER	ENSOARG00000017050	ENSOART00000018564.1	protein_coding	SNV
5	22602758	.	T	C	SLC27A6	intron_variant	MODIFIER	ENSOARG00000017050	ENSOART00000018564.1	protein_coding	SNV
5	22602972	.	A	G	SLC27A6	intron_variant	MODIFIER	ENSOARG00000017050	ENSOART00000018564.1	protein_coding	SNV
5	22603163	.	T	C	SLC27A6	intron_variant	MODIFIER	ENSOARG00000017050	ENSOART00000018564.1	protein_coding	SNV
5	22603311	.	C	T	SLC27A6	intron_variant	MODIFIER	ENSOARG00000017050	ENSOART00000018564.1	protein_coding	SNV
5	22603407	.	G	T	SLC27A6	intron_variant	MODIFIER	ENSOARG00000017050	ENSOART00000018564.1	protein_coding	SNV
5	22603408	.	G	A	SLC27A6	intron_variant	MODIFIER	ENSOARG00000017050	ENSOART00000018564.1	protein_coding	SNV
5	22603432	.	G	A	SLC27A6	intron_variant	MODIFIER	ENSOARG00000017050	ENSOART00000018564.1	protein_coding	SNV
5	22603501	.	A	G	SLC27A6	intron_variant	MODIFIER	ENSOARG00000017050	ENSOART00000018564.1	protein_coding	SNV
5	22603534	.	G	T	SLC27A6	intron_variant	MODIFIER	ENSOARG00000017050	ENSOART00000018564.1	protein_coding	SNV
5	22603577	.	G	A	SLC27A6	intron_variant	MODIFIER	ENSOARG00000017050	ENSOART00000018564.1	protein_coding	SNV
5	22603766	.	G	A	SLC27A6	intron_variant	MODIFIER	ENSOARG00000017050	ENSOART00000018564.1	protein_coding	SNV
5	22604008	.	T	G	SLC27A6	intron_variant	MODIFIER	ENSOARG00000017050	ENSOART00000018564.1	protein_coding	SNV
5	22604085	.	A	G	SLC27A6	intron_variant	MODIFIER	ENSOARG00000017050	ENSOART00000018564.1	protein_coding	SNV
5	22604224	.	C	A	SLC27A6	intron_variant	MODIFIER	ENSOARG00000017050	ENSOART00000018564.1	protein_coding	SNV
5	22604401	.	A	C	SLC27A6	intron_variant	MODIFIER	ENSOARG00000017050	ENSOART00000018564.1	protein_coding	SNV
5	22604857	.	C	G	SLC27A6	intron_variant	MODIFIER	ENSOARG00000017050	ENSOART00000018564.1	protein_coding	SNV
5	22605085	.	A	G	SLC27A6	intron_variant	MODIFIER	ENSOARG00000017050	ENSOART00000018564.1	protein_coding	SNV
5	22605381	.	C	T	SLC27A6	intron_variant	MODIFIER	ENSOARG00000017050	ENSOART00000018564.1	protein_coding	SNV
5	22605477	.	G	A	SLC27A6	intron_variant	MODIFIER	ENSOARG00000017050	ENSOART00000018564.1	protein_coding	SNV
5	22605613	.	G	A	SLC27A6	intron_variant	MODIFIER	ENSOARG00000017050	ENSOART00000018564.1	protein_coding	SNV
5	22605678	.	G	A	SLC27A6	intron_variant	MODIFIER	ENSOARG00000017050	ENSOART00000018564.1	protein_coding	SNV
5	22605723	.	A	G	SLC27A6	intron_variant	MODIFIER	ENSOARG00000017050	ENSOART00000018564.1	protein_coding	SNV
5	22605733	.	T	C	SLC27A6	intron_variant	MODIFIER	ENSOARG00000017050	ENSOART00000018564.1	protein_coding	SNV
5	22606012	.	A	G	SLC27A6	intron_variant	MODIFIER	ENSOARG00000017050	ENSOART00000018564.1	protein_coding	SNV
5	22606219	.	C	A	SLC27A6	intron_variant	MODIFIER	ENSOARG00000017050	ENSOART00000018564.1	protein_coding	SNV
5	22606575	.	T	C	SLC27A6	intron_variant	MODIFIER	ENSOARG00000017050	ENSOART00000018564.1	protein_coding	SNV
5	22606709	.	A	G	SLC27A6	intron_variant	MODIFIER	ENSOARG00000017050	ENSOART00000018564.1	protein_coding	SNV
5	22606816	.	G	A	SLC27A6	intron_variant	MODIFIER	ENSOARG00000017050	ENSOART00000018564.1	protein_coding	SNV
5	22606863	.	T	G	SLC27A6	intron_variant	MODIFIER	ENSOARG00000017050	ENSOART00000018564.1	protein_coding	SNV
5	22606936	.	A	G	SLC27A6	intron_variant	MODIFIER	ENSOARG00000017050	ENSOART00000018564.1	protein_coding	SNV
5	22607612	.	G	A	SLC27A6	intron_variant	MODIFIER	ENSOARG00000017050	ENSOART00000018564.1	protein_coding	SNV
5	22607854	.	A	G	SLC27A6	intron_variant	MODIFIER	ENSOARG00000017050	ENSOART00000018564.1	protein_coding	SNV
5	22608042	.	T	C	SLC27A6	intron_variant	MODIFIER	ENSOARG00000017050	ENSOART00000018564.1	protein_coding	SNV
5	22608359	.	G	A	SLC27A6	intron_variant	MODIFIER	ENSOARG00000017050	ENSOART00000018564.1	protein_coding	SNV
5	22608540	.	T	C	SLC27A6	intron_variant	MODIFIER	ENSOARG00000017050	ENSOART00000018564.1	protein_coding	SNV
5	22608709	.	G	A	SLC27A6	intron_variant	MODIFIER	ENSOARG00000017050	ENSOART00000018564.1	protein_coding	SNV
5	22608820	.	C	T	SLC27A6	intron_variant	MODIFIER	ENSOARG00000017050	ENSOART00000018564.1	protein_coding	SNV
5	22608844	.	A	G	SLC27A6	intron_variant	MODIFIER	ENSOARG00000017050	ENSOART00000018564.1	protein_coding	SNV
5	22608918	.	C	T	SLC27A6	intron_variant	MODIFIER	ENSOARG00000017050	ENSOART00000018564.1	protein_coding	SNV
5	22608941	.	C	T	SLC27A6	intron_variant	MODIFIER	ENSOARG00000017050	ENSOART00000018564.1	protein_coding	SNV
5	22609069	.	G	A	SLC27A6	intron_variant	MODIFIER	ENSOARG00000017050	ENSOART00000018564.1	protein_coding	SNV
5	22609223	.	T	C	SLC27A6	intron_variant	MODIFIER	ENSOARG00000017050	ENSOART00000018564.1	protein_coding	SNV
5	22609345	.	C	T	SLC27A6	intron_variant	MODIFIER	ENSOARG00000017050	ENSOART00000018564.1	protein_coding	SNV
5	22609483	.	A	C	SLC27A6	intron_variant	MODIFIER	ENSOARG00000017050	ENSOART00000018564.1	protein_coding	SNV
5	22609490	.	C	T	SLC27A6	intron_variant	MODIFIER	ENSOARG00000017050	ENSOART00000018564.1	protein_coding	SNV
5	22609658	.	C	T	SLC27A6	intron_variant	MODIFIER	ENSOARG00000017050	ENSOART00000018564.1	protein_coding	SNV
5	22609965	.	C	T	SLC27A6	intron_variant	MODIFIER	ENSOARG00000017050	ENSOART00000018564.1	protein_coding	SNV
5	22610365	.	C	A	SLC27A6	intron_variant	MODIFIER	ENSOARG00000017050	ENSOART00000018564.1	protein_coding	SNV
5	22610383	.	T	C	SLC27A6	intron_variant	MODIFIER	ENSOARG00000017050	ENSOART00000018564.1	protein_coding	SNV
5	22610521	.	G	C	SLC27A6	intron_variant	MODIFIER	ENSOARG00000017050	ENSOART00000018564.1	protein_coding	SNV
5	22610580	.	C	A	SLC27A6	intron_variant	MODIFIER	ENSOARG00000017050	ENSOART00000018564.1	protein_coding	SNV
5	22610921	.	G	T	SLC27A6	intron_variant	MODIFIER	ENSOARG00000017050	ENSOART00000018564.1	protein_coding	SNV
5	22611058	.	A	T	SLC27A6	intron_variant	MODIFIER	ENSOARG00000017050	ENSOART00000018564.1	protein_coding	SNV
5	22611400	.	A	G	SLC27A6	intron_variant	MODIFIER	ENSOARG00000017050	ENSOART00000018564.1	protein_coding	SNV
5	22611810	.	A	C	SLC27A6	intron_variant	MODIFIER	ENSOARG00000017050	ENSOART00000018564.1	protein_coding	SNV
5	22612376	.	T	A	SLC27A6	intron_variant	MODIFIER	ENSOARG00000017050	ENSOART00000018564.1	protein_coding	SNV
5	22612826	.	G	A	SLC27A6	intron_variant	MODIFIER	ENSOARG00000017050	ENSOART00000018564.1	protein_coding	SNV
5	22613148	.	G	T	SLC27A6	intron_variant	MODIFIER	ENSOARG00000017050	ENSOART00000018564.1	protein_coding	SNV
5	22613294	.	T	C	SLC27A6	intron_variant	MODIFIER	ENSOARG00000017050	ENSOART00000018564.1	protein_coding	SNV
5	22613711	.	G	A	SLC27A6	intron_variant	MODIFIER	ENSOARG00000017050	ENSOART00000018564.1	protein_coding	SNV
5	22613770	.	C	A	SLC27A6	intron_variant	MODIFIER	ENSOARG00000017050	ENSOART00000018564.1	protein_coding	SNV
5	22614012	.	C	T	SLC27A6	intron_variant	MODIFIER	ENSOARG00000017050	ENSOART00000018564.1	protein_coding	SNV
5	22614489	.	G	A	SLC27A6	intron_variant	MODIFIER	ENSOARG00000017050	ENSOART00000018564.1	protein_coding	SNV
5	22614493	.	C	A	SLC27A6	intron_variant	MODIFIER	ENSOARG00000017050	ENSOART00000018564.1	protein_coding	SNV
5	22614567	.	G	A	SLC27A6	intron_variant	MODIFIER	ENSOARG00000017050	ENSOART00000018564.1	protein_coding	SNV
5	22614568	.	T	C	SLC27A6	intron_variant	MODIFIER	ENSOARG00000017050	ENSOART00000018564	protein_coding	SNV
5	22614569	.	G	A	SLC27A6	intron_variant	MODIFIER	ENSOARG00000017050	ENSOART00000018564.1	protein_coding	SNV
5	22614714	.	G	A	SLC27A6	intron_variant	MODIFIER	ENSOARG00000017050	ENSOART00000018564	protein_coding	SNV
5	22614714	.	G	T	SLC27A6	intron_variant	MODIFIER	ENSOARG00000017050	ENSOART00000018564	protein_coding	SNV
5	22614779	.	C	T	SLC27A6	intron_variant	MODIFIER	ENSOARG00000017050	ENSOART00000018564.1	protein_coding	SNV
5	22614807	.	T	C	SLC27A6	intron_variant	MODIFIER	ENSOARG00000017050	ENSOART00000018564.1	protein_coding	SNV
5	22614830	.	G	A	SLC27A6	intron_variant	MODIFIER	ENSOARG00000017050	ENSOART00000018564.1	protein_coding	SNV
5	22614922	.	G	A	SLC27A6	intron_variant	MODIFIER	ENSOARG00000017050	ENSOART00000018564.1	protein_coding	SNV
5	22615161	.	C	T	SLC27A6	intron_variant	MODIFIER	ENSOARG00000017050	ENSOART00000018564.1	protein_coding	SNV
5	22615202	.	A	C	SLC27A6	intron_variant	MODIFIER	ENSOARG00000017050	ENSOART00000018564.1	protein_coding	SNV
5	22615456	.	C	G	SLC27A6	intron_variant	MODIFIER	ENSOARG00000017050	ENSOART00000018564.1	protein_coding	SNV
5	22615488	.	C	T	SLC27A6	intron_variant	MODIFIER	ENSOARG00000017050	ENSOART00000018564.1	protein_coding	SNV
5	22615503	.	C	T	SLC27A6	intron_variant	MODIFIER	ENSOARG00000017050	ENSOART00000018564.1	protein_coding	SNV
5	22615547	.	C	T	SLC27A6	intron_variant	MODIFIER	ENSOARG00000017050	ENSOART00000018564.1	protein_coding	SNV
5	22615568	.	G	T	SLC27A6	intron_variant	MODIFIER	ENSOARG00000017050	ENSOART00000018564.1	protein_coding	SNV
5	22615691	.	G	A	SLC27A6	intron_variant	MODIFIER	ENSOARG00000017050	ENSOART00000018564	protein_coding	SNV
5	22615772	.	A	G	SLC27A6	intron_variant	MODIFIER	ENSOARG00000017050	ENSOART00000018564	protein_coding	SNV
5	22615795	.	A	G	SLC27A6	intron_variant	MODIFIER	ENSOARG00000017050	ENSOART00000018564	protein_coding	SNV
5	22615857	.	G	A	SLC27A6	intron_variant	MODIFIER	ENSOARG00000017050	ENSOART00000018564	protein_coding	SNV
5	22615946	.	G	C	SLC27A6	intron_variant	MODIFIER	ENSOARG00000017050	ENSOART00000018564	protein_coding	SNV
5	22616110	.	C	A	SLC27A6	intron_variant	MODIFIER	ENSOARG00000017050	ENSOART00000018564	protein_coding	SNV
5	22616244	.	A	C	SLC27A6	intron_variant	MODIFIER	ENSOARG00000017050	ENSOART00000018564	protein_coding	SNV
5	22616249	.	C	A	SLC27A6	intron_variant	MODIFIER	ENSOARG00000017050	ENSOART00000018564	protein_coding	SNV
5	22616468	.	C	A	SLC27A6	intron_variant	MODIFIER	ENSOARG00000017050	ENSOART00000018564	protein_coding	SNV
5	22616712	.	G	A	SLC27A6	intron_variant	MODIFIER	ENSOARG00000017050	ENSOART00000018564	protein_coding	SNV
5	22616765	.	C	T	SLC27A6	intron_variant	MODIFIER	ENSOARG00000017050	ENSOART00000018564	protein_coding	SNV
5	22617550	.	C	T	SLC27A6	intron_variant	MODIFIER	ENSOARG00000017050	ENSOART00000018564	protein_coding	SNV
5	22618534	.	G	A	SLC27A6	intron_variant	MODIFIER	ENSOARG00000017050	ENSOART00000018564	protein_coding	SNV
5	22618601	.	C	A	SLC27A6	intron_variant	MODIFIER	ENSOARG00000017050	ENSOART00000018564	protein_coding	SNV
5	22618701	.	G	A	SLC27A6	intron_variant	MODIFIER	ENSOARG00000017050	ENSOART00000018564	protein_coding	SNV
5	22618738	.	G	A	SLC27A6	intron_variant	MODIFIER	ENSOARG00000017050	ENSOART00000018564	protein_coding	SNV
5	22618815	.	G	T	SLC27A6	intron_variant	MODIFIER	ENSOARG00000017050	ENSOART00000018564	protein_coding	SNV
5	22619058	.	G	A	SLC27A6	intron_variant	MODIFIER	ENSOARG00000017050	ENSOART00000018564	protein_coding	SNV
5	22619490	.	C	T	SLC27A6	intron_variant	MODIFIER	ENSOARG00000017050	ENSOART00000018564	protein_coding	SNV
5	22619732	.	C	T	SLC27A6	intron_variant	MODIFIER	ENSOARG00000017050	ENSOART00000018564	protein_coding	SNV
5	22619799	.	G	A	SLC27A6	intron_variant	MODIFIER	ENSOARG00000017050	ENSOART00000018564	protein_coding	SNV
5	22620104	.	T	C	SLC27A6	intron_variant	MODIFIER	ENSOARG00000017050	ENSOART00000018564	protein_coding	SNV
5	22620115	.	T	C	SLC27A6	intron_variant	MODIFIER	ENSOARG00000017050	ENSOART00000018564	protein_coding	SNV
5	22620209	.	A	G	SLC27A6	intron_variant	MODIFIER	ENSOARG00000017050	ENSOART00000018564	protein_coding	SNV
5	22620228	.	C	T	SLC27A6	intron_variant	MODIFIER	ENSOARG00000017050	ENSOART00000018564	protein_coding	SNV
5	22620274	.	A	G	SLC27A6	intron_variant	MODIFIER	ENSOARG00000017050	ENSOART00000018564	protein_coding	SNV
5	22620783	.	G	A	SLC27A6	intron_variant	MODIFIER	ENSOARG00000017050	ENSOART00000018564	protein_coding	SNV
5	22620850	.	A	G	SLC27A6	intron_variant	MODIFIER	ENSOARG00000017050	ENSOART00000018564	protein_coding	SNV
5	22620912	.	G	A	SLC27A6	intron_variant	MODIFIER	ENSOARG00000017050	ENSOART00000018564	protein_coding	SNV
5	22620925	.	T	G	SLC27A6	intron_variant	MODIFIER	ENSOARG00000017050	ENSOART00000018564	protein_coding	SNV
5	22620929	.	T	C	SLC27A6	intron_variant	MODIFIER	ENSOARG00000017050	ENSOART00000018564	protein_coding	SNV
5	22621063	.	A	T	SLC27A6	intron_variant	MODIFIER	ENSOARG00000017050	ENSOART00000018564	protein_coding	SNV
5	22621067	.	A	C	SLC27A6	intron_variant	MODIFIER	ENSOARG00000017050	ENSOART00000018564	protein_coding	SNV
5	22621191	.	A	G	SLC27A6	intron_variant	MODIFIER	ENSOARG00000017050	ENSOART00000018564	protein_coding	SNV
5	22621272	.	G	C	SLC27A6	intron_variant	MODIFIER	ENSOARG00000017050	ENSOART00000018564	protein_coding	SNV
5	22621376	.	G	A	SLC27A6	intron_variant	MODIFIER	ENSOARG00000017050	ENSOART00000018564	protein_coding	SNV
5	22621382	.	C	G	SLC27A6	intron_variant	MODIFIER	ENSOARG00000017050	ENSOART00000018564	protein_coding	SNV
5	22621507	.	T	C	SLC27A6	intron_variant	MODIFIER	ENSOARG00000017050	ENSOART00000018564	protein_coding	SNV
5	22621559	.	G	A	SLC27A6	intron_variant	MODIFIER	ENSOARG00000017050	ENSOART00000018564	protein_coding	SNV
5	22621846	.	G	A	SLC27A6	intron_variant	MODIFIER	ENSOARG00000017050	ENSOART00000018564	protein_coding	SNV
5	22622157	.	C	A	SLC27A6	intron_variant	MODIFIER	ENSOARG00000017050	ENSOART00000018564	protein_coding	SNV
5	22622354	.	T	C	SLC27A6	intron_variant	MODIFIER	ENSOARG00000017050	ENSOART00000018564	protein_coding	SNV
5	22622407	.	T	A	SLC27A6	intron_variant	MODIFIER	ENSOARG00000017050	ENSOART00000018564	protein_coding	SNV
5	22622452	.	G	A	SLC27A6	intron_variant	MODIFIER	ENSOARG00000017050	ENSOART00000018564	protein_coding	SNV
5	22622502	.	T	C	SLC27A6	intron_variant	MODIFIER	ENSOARG00000017050	ENSOART00000018564	protein_coding	SNV
5	22622513	.	C	T	SLC27A6	intron_variant	MODIFIER	ENSOARG00000017050	ENSOART00000018564	protein_coding	SNV
5	22622576	.	T	C	SLC27A6	intron_variant	MODIFIER	ENSOARG00000017050	ENSOART00000018564	protein_coding	SNV
5	22622632	.	G	T	SLC27A6	intron_variant	MODIFIER	ENSOARG00000017050	ENSOART00000018564	protein_coding	SNV
5	22622646	.	G	A	SLC27A6	intron_variant	MODIFIER	ENSOARG00000017050	ENSOART00000018564	protein_coding	SNV
5	22622701	.	C	T	SLC27A6	intron_variant	MODIFIER	ENSOARG00000017050	ENSOART00000018564	protein_coding	SNV
5	22622714	.	A	G	SLC27A6	intron_variant	MODIFIER	ENSOARG00000017050	ENSOART00000018564	protein_coding	SNV
5	22622720	.	A	G	SLC27A6	intron_variant	MODIFIER	ENSOARG00000017050	ENSOART00000018564	protein_coding	SNV
5	22622734	.	A	G	SLC27A6	intron_variant	MODIFIER	ENSOARG00000017050	ENSOART00000018564	protein_coding	SNV
5	22623158	.	T	C	SLC27A6	intron_variant	MODIFIER	ENSOARG00000017050	ENSOART00000018564	protein_coding	SNV
5	22623322	.	A	T	SLC27A6	intron_variant	MODIFIER	ENSOARG00000017050	ENSOART00000018564	protein_coding	SNV
5	22623342	.	T	C	SLC27A6	intron_variant	MODIFIER	ENSOARG00000017050	ENSOART00000018564	protein_coding	SNV
5	22623369	.	A	T	SLC27A6	intron_variant	MODIFIER	ENSOARG00000017050	ENSOART00000018564	protein_coding	SNV
5	22623397	.	T	A	SLC27A6	intron_variant	MODIFIER	ENSOARG00000017050	ENSOART00000018564	protein_coding	SNV
5	22623422	.	G	A	SLC27A6	intron_variant	MODIFIER	ENSOARG00000017050	ENSOART00000018564	protein_coding	SNV
5	22623465	.	T	C	SLC27A6	intron_variant	MODIFIER	ENSOARG00000017050	ENSOART00000018564	protein_coding	SNV
5	22623672	.	A	T	SLC27A6	intron_variant	MODIFIER	ENSOARG00000017050	ENSOART00000018564	protein_coding	SNV
5	22623711	.	G	T	SLC27A6	intron_variant	MODIFIER	ENSOARG00000017050	ENSOART00000018564	protein_coding	SNV
5	22623906	.	C	T	SLC27A6	intron_variant	MODIFIER	ENSOARG00000017050	ENSOART00000018564	protein_coding	SNV
5	22624052	.	C	T	SLC27A6	intron_variant	MODIFIER	ENSOARG00000017050	ENSOART00000018564	protein_coding	SNV
5	22624081	.	A	G	SLC27A6	intron_variant	MODIFIER	ENSOARG00000017050	ENSOART00000018564	protein_coding	SNV
5	22624082	.	T	C	SLC27A6	intron_variant	MODIFIER	ENSOARG00000017050	ENSOART00000018564	protein_coding	SNV
5	22624131	.	G	A	SLC27A6	intron_variant	MODIFIER	ENSOARG00000017050	ENSOART00000018564	protein_coding	SNV
5	22624202	.	T	A	SLC27A6	intron_variant	MODIFIER	ENSOARG00000017050	ENSOART00000018564	protein_coding	SNV
5	22624505	.	C	T	SLC27A6	intron_variant	MODIFIER	ENSOARG00000017050	ENSOART00000018564	protein_coding	SNV
5	22624582	.	A	T	SLC27A6	intron_variant	MODIFIER	ENSOARG00000017050	ENSOART00000018564	protein_coding	SNV
5	22624634	.	A	C	SLC27A6	intron_variant	MODIFIER	ENSOARG00000017050	ENSOART00000018564	protein_coding	SNV
5	22624728	.	G	A	SLC27A6	intron_variant	MODIFIER	ENSOARG00000017050	ENSOART00000018564	protein_coding	SNV
5	22624749	.	G	T	SLC27A6	intron_variant	MODIFIER	ENSOARG00000017050	ENSOART00000018564	protein_coding	SNV
5	22625590	.	G	T	SLC27A6	intron_variant	MODIFIER	ENSOARG00000017050	ENSOART00000018564	protein_coding	SNV
5	22625608	.	C	T	SLC27A6	intron_variant	MODIFIER	ENSOARG00000017050	ENSOART00000018564	protein_coding	SNV
5	22625708	.	T	C	SLC27A6	intron_variant	MODIFIER	ENSOARG00000017050	ENSOART00000018564.1	protein_coding	SNV
5	22625895	.	T	A	SLC27A6	intron_variant	MODIFIER	ENSOARG00000017050	ENSOART00000018564	protein_coding	SNV
5	22625895	.	T	G	SLC27A6	intron_variant	MODIFIER	ENSOARG00000017050	ENSOART00000018564	protein_coding	SNV
5	22626026	.	C	T	SLC27A6	intron_variant	MODIFIER	ENSOARG00000017050	ENSOART00000018564.1	protein_coding	SNV
5	22626062	.	G	A	SLC27A6	intron_variant	MODIFIER	ENSOARG00000017050	ENSOART00000018564.1	protein_coding	SNV
5	22626093	.	A	G	SLC27A6	intron_variant	MODIFIER	ENSOARG00000017050	ENSOART00000018564.1	protein_coding	SNV
5	22626373	.	T	C	SLC27A6	intron_variant	MODIFIER	ENSOARG00000017050	ENSOART00000018564.1	protein_coding	SNV
5	22626413	.	A	T	SLC27A6	intron_variant	MODIFIER	ENSOARG00000017050	ENSOART00000018564.1	protein_coding	SNV
5	22626555	.	C	T	SLC27A6	intron_variant	MODIFIER	ENSOARG00000017050	ENSOART00000018564.1	protein_coding	SNV
5	22626609	.	G	A	SLC27A6	intron_variant	MODIFIER	ENSOARG00000017050	ENSOART00000018564.1	protein_coding	SNV
5	22626692	.	C	G	SLC27A6	intron_variant	MODIFIER	ENSOARG00000017050	ENSOART00000018564	protein_coding	SNV
5	22626692	.	C	T	SLC27A6	intron_variant	MODIFIER	ENSOARG00000017050	ENSOART00000018564	protein_coding	SNV
5	22626877	.	C	G	SLC27A6	intron_variant	MODIFIER	ENSOARG00000017050	ENSOART00000018564.1	protein_coding	SNV
5	22627103	.	A	G	SLC27A6	intron_variant	MODIFIER	ENSOARG00000017050	ENSOART00000018564.1	protein_coding	SNV
5	22627356	.	A	C	SLC27A6	intron_variant	MODIFIER	ENSOARG00000017050	ENSOART00000018564.1	protein_coding	SNV
5	22627361	.	A	T	SLC27A6	intron_variant	MODIFIER	ENSOARG00000017050	ENSOART00000018564.1	protein_coding	SNV
5	22627790	.	A	G	SLC27A6	intron_variant	MODIFIER	ENSOARG00000017050	ENSOART00000018564.1	protein_coding	SNV
5	22628364	.	A	G	SLC27A6	intron_variant	MODIFIER	ENSOARG00000017050	ENSOART00000018564.1	protein_coding	SNV
5	22628367	.	T	C	SLC27A6	intron_variant	MODIFIER	ENSOARG00000017050	ENSOART00000018564.1	protein_coding	SNV
5	22628662	.	G	C	SLC27A6	intron_variant	MODIFIER	ENSOARG00000017050	ENSOART00000018564.1	protein_coding	SNV
5	22628667	.	T	C	SLC27A6	intron_variant	MODIFIER	ENSOARG00000017050	ENSOART00000018564.1	protein_coding	SNV
5	22628737	.	G	A	SLC27A6	intron_variant	MODIFIER	ENSOARG00000017050	ENSOART00000018564.1	protein_coding	SNV
5	22628757	.	G	A	SLC27A6	intron_variant	MODIFIER	ENSOARG00000017050	ENSOART00000018564.1	protein_coding	SNV
5	22628758	.	A	G	SLC27A6	intron_variant	MODIFIER	ENSOARG00000017050	ENSOART00000018564.1	protein_coding	SNV
5	22629142	.	A	G	SLC27A6	intron_variant	MODIFIER	ENSOARG00000017050	ENSOART00000018564.1	protein_coding	SNV
5	22629182	.	C	T	SLC27A6	intron_variant	MODIFIER	ENSOARG00000017050	ENSOART00000018564.1	protein_coding	SNV
5	22629227	.	G	A	SLC27A6	intron_variant	MODIFIER	ENSOARG00000017050	ENSOART00000018564.1	protein_coding	SNV
5	22629510	.	G	A	SLC27A6	synonymous_variant	LOW	ENSOARG00000017050	ENSOART00000018564.1	protein_coding	SNV
5	22629702	.	A	C	SLC27A6	intron_variant	MODIFIER	ENSOARG00000017050	ENSOART00000018564.1	protein_coding	SNV
5	22629774	.	A	C	SLC27A6	intron_variant	MODIFIER	ENSOARG00000017050	ENSOART00000018564.1	protein_coding	SNV
5	22629808	.	C	G	SLC27A6	intron_variant	MODIFIER	ENSOARG00000017050	ENSOART00000018564.1	protein_coding	SNV
5	22629971	.	C	T	SLC27A6	intron_variant	MODIFIER	ENSOARG00000017050	ENSOART00000018564.1	protein_coding	SNV
5	22630050	.	T	G	SLC27A6	intron_variant	MODIFIER	ENSOARG00000017050	ENSOART00000018564.1	protein_coding	SNV
5	22630055	.	A	G	SLC27A6	intron_variant	MODIFIER	ENSOARG00000017050	ENSOART00000018564.1	protein_coding	SNV
5	22630059	.	G	A	SLC27A6	intron_variant	MODIFIER	ENSOARG00000017050	ENSOART00000018564.1	protein_coding	SNV
5	22630070	.	A	G	SLC27A6	intron_variant	MODIFIER	ENSOARG00000017050	ENSOART00000018564.1	protein_coding	SNV
5	22630389	.	A	G	SLC27A6	intron_variant	MODIFIER	ENSOARG00000017050	ENSOART00000018564.1	protein_coding	SNV
5	22630410	.	G	C	SLC27A6	intron_variant	MODIFIER	ENSOARG00000017050	ENSOART00000018564.1	protein_coding	SNV
5	22630413	.	G	A	SLC27A6	intron_variant	MODIFIER	ENSOARG00000017050	ENSOART00000018564.1	protein_coding	SNV
5	22630497	.	G	A	SLC27A6	intron_variant	MODIFIER	ENSOARG00000017050	ENSOART00000018564.1	protein_coding	SNV
5	22630557	.	A	G	SLC27A6	intron_variant	MODIFIER	ENSOARG00000017050	ENSOART00000018564.1	protein_coding	SNV
5	22630560	.	C	T	SLC27A6	intron_variant	MODIFIER	ENSOARG00000017050	ENSOART00000018564.1	protein_coding	SNV
5	22630613	.	T	A	SLC27A6	intron_variant	MODIFIER	ENSOARG00000017050	ENSOART00000018564.1	protein_coding	SNV
5	22630616	.	G	A	SLC27A6	intron_variant	MODIFIER	ENSOARG00000017050	ENSOART00000018564.1	protein_coding	SNV
5	22630618	.	G	A	SLC27A6	intron_variant	MODIFIER	ENSOARG00000017050	ENSOART00000018564.1	protein_coding	SNV
5	22630641	.	G	C	SLC27A6	intron_variant	MODIFIER	ENSOARG00000017050	ENSOART00000018564.1	protein_coding	SNV
5	22630711	.	T	G	SLC27A6	intron_variant	MODIFIER	ENSOARG00000017050	ENSOART00000018564.1	protein_coding	SNV
5	22630712	.	A	G	SLC27A6	intron_variant	MODIFIER	ENSOARG00000017050	ENSOART00000018564.1	protein_coding	SNV
5	22630730	.	A	T	SLC27A6	intron_variant	MODIFIER	ENSOARG00000017050	ENSOART00000018564.1	protein_coding	SNV
5	22630741	.	G	A	SLC27A6	intron_variant	MODIFIER	ENSOARG00000017050	ENSOART00000018564.1	protein_coding	SNV
5	22630750	.	C	T	SLC27A6	intron_variant	MODIFIER	ENSOARG00000017050	ENSOART00000018564.1	protein_coding	SNV
5	22630753	.	C	A	SLC27A6	intron_variant	MODIFIER	ENSOARG00000017050	ENSOART00000018564.1	protein_coding	SNV
5	22630760	.	A	G	SLC27A6	intron_variant	MODIFIER	ENSOARG00000017050	ENSOART00000018564.1	protein_coding	SNV
5	22630765	.	C	T	SLC27A6	intron_variant	MODIFIER	ENSOARG00000017050	ENSOART00000018564.1	protein_coding	SNV
5	22630793	.	T	C	SLC27A6	intron_variant	MODIFIER	ENSOARG00000017050	ENSOART00000018564.1	protein_coding	SNV
5	22630809	.	A	G	SLC27A6	intron_variant	MODIFIER	ENSOARG00000017050	ENSOART00000018564.1	protein_coding	SNV
5	22630811	.	C	G	SLC27A6	intron_variant	MODIFIER	ENSOARG00000017050	ENSOART00000018564.1	protein_coding	SNV
5	22630814	.	T	G	SLC27A6	intron_variant	MODIFIER	ENSOARG00000017050	ENSOART00000018564.1	protein_coding	SNV
5	22630816	.	G	C	SLC27A6	intron_variant	MODIFIER	ENSOARG00000017050	ENSOART00000018564.1	protein_coding	SNV
5	22630833	.	C	G	SLC27A6	intron_variant	MODIFIER	ENSOARG00000017050	ENSOART00000018564.1	protein_coding	SNV
5	22630836	.	A	G	SLC27A6	intron_variant	MODIFIER	ENSOARG00000017050	ENSOART00000018564.1	protein_coding	SNV
5	22631410	.	G	A	SLC27A6	intron_variant	MODIFIER	ENSOARG00000017050	ENSOART00000018564.1	protein_coding	SNV
5	22631466	.	G	C	SLC27A6	intron_variant	MODIFIER	ENSOARG00000017050	ENSOART00000018564.1	protein_coding	SNV
5	22631472	.	C	G	SLC27A6	intron_variant	MODIFIER	ENSOARG00000017050	ENSOART00000018564.1	protein_coding	SNV
5	22631475	.	G	A	SLC27A6	intron_variant	MODIFIER	ENSOARG00000017050	ENSOART00000018564.1	protein_coding	SNV
5	22631482	.	T	G	SLC27A6	intron_variant	MODIFIER	ENSOARG00000017050	ENSOART00000018564.1	protein_coding	SNV
5	22631485	.	A	G	SLC27A6	intron_variant	MODIFIER	ENSOARG00000017050	ENSOART00000018564.1	protein_coding	SNV
5	22631510	.	G	A	SLC27A6	intron_variant	MODIFIER	ENSOARG00000017050	ENSOART00000018564.1	protein_coding	SNV
5	22631697	.	T	C	SLC27A6	intron_variant	MODIFIER	ENSOARG00000017050	ENSOART00000018564.1	protein_coding	SNV
5	22631704	.	G	A	SLC27A6	intron_variant	MODIFIER	ENSOARG00000017050	ENSOART00000018564.1	protein_coding	SNV
5	22631838	.	C	T	SLC27A6	intron_variant	MODIFIER	ENSOARG00000017050	ENSOART00000018564.1	protein_coding	SNV
5	22631946	.	A	G	SLC27A6	intron_variant	MODIFIER	ENSOARG00000017050	ENSOART00000018564.1	protein_coding	SNV
5	22632183	.	G	C	SLC27A6	intron_variant	MODIFIER	ENSOARG00000017050	ENSOART00000018564.1	protein_coding	SNV
5	22632526	.	C	G	SLC27A6	intron_variant	MODIFIER	ENSOARG00000017050	ENSOART00000018564.1	protein_coding	SNV
5	22632698	.	G	C	SLC27A6	intron_variant	MODIFIER	ENSOARG00000017050	ENSOART00000018564.1	protein_coding	SNV
5	22632699	.	C	A	SLC27A6	intron_variant	MODIFIER	ENSOARG00000017050	ENSOART00000018564.1	protein_coding	SNV
5	22632700	.	G	A	SLC27A6	intron_variant	MODIFIER	ENSOARG00000017050	ENSOART00000018564.1	protein_coding	SNV
5	22632738	.	C	T	SLC27A6	intron_variant	MODIFIER	ENSOARG00000017050	ENSOART00000018564.1	protein_coding	SNV
5	22632739	.	A	G	SLC27A6	intron_variant	MODIFIER	ENSOARG00000017050	ENSOART00000018564.1	protein_coding	SNV
5	22632740	.	G	A	SLC27A6	intron_variant	MODIFIER	ENSOARG00000017050	ENSOART00000018564.1	protein_coding	SNV
5	22632937	.	T	C	SLC27A6	intron_variant	MODIFIER	ENSOARG00000017050	ENSOART00000018564.1	protein_coding	SNV
5	22633063	.	G	A	SLC27A6	intron_variant	MODIFIER	ENSOARG00000017050	ENSOART00000018564.1	protein_coding	SNV
5	22633064	.	G	A	SLC27A6	intron_variant	MODIFIER	ENSOARG00000017050	ENSOART00000018564.1	protein_coding	SNV
5	22633112	.	C	G	SLC27A6	intron_variant	MODIFIER	ENSOARG00000017050	ENSOART00000018564.1	protein_coding	SNV
5	22633162	.	T	C	SLC27A6	intron_variant	MODIFIER	ENSOARG00000017050	ENSOART00000018564.1	protein_coding	SNV
5	22633233	.	T	C	SLC27A6	intron_variant	MODIFIER	ENSOARG00000017050	ENSOART00000018564.1	protein_coding	SNV
5	22633280	.	C	T	SLC27A6	intron_variant	MODIFIER	ENSOARG00000017050	ENSOART00000018564.1	protein_coding	SNV
5	22633411	.	C	T	SLC27A6	intron_variant	MODIFIER	ENSOARG00000017050	ENSOART00000018564.1	protein_coding	SNV
5	22633569	.	C	T	SLC27A6	intron_variant	MODIFIER	ENSOARG00000017050	ENSOART00000018564.1	protein_coding	SNV
5	22634016	.	G	A	SLC27A6	intron_variant	MODIFIER	ENSOARG00000017050	ENSOART00000018564.1	protein_coding	SNV
5	22634191	.	T	C	SLC27A6	intron_variant	MODIFIER	ENSOARG00000017050	ENSOART00000018564.1	protein_coding	SNV
5	22634355	.	C	A	SLC27A6	intron_variant	MODIFIER	ENSOARG00000017050	ENSOART00000018564.1	protein_coding	SNV
5	22635012	.	T	C	SLC27A6	intron_variant	MODIFIER	ENSOARG00000017050	ENSOART00000018564.1	protein_coding	SNV
5	22635042	.	C	G	SLC27A6	intron_variant	MODIFIER	ENSOARG00000017050	ENSOART00000018564.1	protein_coding	SNV
5	22635096	.	C	T	SLC27A6	intron_variant	MODIFIER	ENSOARG00000017050	ENSOART00000018564.1	protein_coding	SNV
5	22635262	.	G	A	SLC27A6	intron_variant	MODIFIER	ENSOARG00000017050	ENSOART00000018564.1	protein_coding	SNV
5	22635300	.	A	T	SLC27A6	intron_variant	MODIFIER	ENSOARG00000017050	ENSOART00000018564.1	protein_coding	SNV
5	22635365	.	T	C	SLC27A6	intron_variant	MODIFIER	ENSOARG00000017050	ENSOART00000018564.1	protein_coding	SNV
5	22635392	.	C	G	SLC27A6	intron_variant	MODIFIER	ENSOARG00000017050	ENSOART00000018564.1	protein_coding	SNV
5	22635499	.	A	G	SLC27A6	intron_variant	MODIFIER	ENSOARG00000017050	ENSOART00000018564.1	protein_coding	SNV
5	22635502	.	G	C	SLC27A6	intron_variant	MODIFIER	ENSOARG00000017050	ENSOART00000018564.1	protein_coding	SNV
5	22635590	.	C	T	SLC27A6	intron_variant	MODIFIER	ENSOARG00000017050	ENSOART00000018564.1	protein_coding	SNV
5	22635594	.	C	T	SLC27A6	intron_variant	MODIFIER	ENSOARG00000017050	ENSOART00000018564.1	protein_coding	SNV
5	22635607	.	A	T	SLC27A6	intron_variant	MODIFIER	ENSOARG00000017050	ENSOART00000018564.1	protein_coding	SNV
5	22635625	.	T	C	SLC27A6	intron_variant	MODIFIER	ENSOARG00000017050	ENSOART00000018564.1	protein_coding	SNV
5	22635724	.	A	T	SLC27A6	intron_variant	MODIFIER	ENSOARG00000017050	ENSOART00000018564.1	protein_coding	SNV
5	22635779	.	T	C	SLC27A6	intron_variant	MODIFIER	ENSOARG00000017050	ENSOART00000018564.1	protein_coding	SNV
5	22635818	.	G	A	SLC27A6	intron_variant	MODIFIER	ENSOARG00000017050	ENSOART00000018564.1	protein_coding	SNV
5	22635985	.	C	G	SLC27A6	intron_variant	MODIFIER	ENSOARG00000017050	ENSOART00000018564.1	protein_coding	SNV
5	22636024	.	T	A	SLC27A6	intron_variant	MODIFIER	ENSOARG00000017050	ENSOART00000018564.1	protein_coding	SNV
5	22636060	.	A	G	SLC27A6	intron_variant	MODIFIER	ENSOARG00000017050	ENSOART00000018564.1	protein_coding	SNV
5	22636104	.	G	A	SLC27A6	intron_variant	MODIFIER	ENSOARG00000017050	ENSOART00000018564.1	protein_coding	SNV
5	22636201	.	T	C	SLC27A6	intron_variant	MODIFIER	ENSOARG00000017050	ENSOART00000018564.1	protein_coding	SNV
5	22636371	.	G	A	SLC27A6	intron_variant	MODIFIER	ENSOARG00000017050	ENSOART00000018564.1	protein_coding	SNV
5	22636433	.	T	C	SLC27A6	intron_variant	MODIFIER	ENSOARG00000017050	ENSOART00000018564.1	protein_coding	SNV
5	22636652	.	A	G	SLC27A6	intron_variant	MODIFIER	ENSOARG00000017050	ENSOART00000018564.1	protein_coding	SNV
5	22636653	.	C	T	SLC27A6	intron_variant	MODIFIER	ENSOARG00000017050	ENSOART00000018564.1	protein_coding	SNV
5	22636654	.	G	A	SLC27A6	intron_variant	MODIFIER	ENSOARG00000017050	ENSOART00000018564.1	protein_coding	SNV
5	22636656	.	A	C	SLC27A6	intron_variant	MODIFIER	ENSOARG00000017050	ENSOART00000018564.1	protein_coding	SNV
5	22636741	.	A	T	SLC27A6	intron_variant	MODIFIER	ENSOARG00000017050	ENSOART00000018564.1	protein_coding	SNV
5	22636906	.	G	A	SLC27A6	intron_variant	MODIFIER	ENSOARG00000017050	ENSOART00000018564.1	protein_coding	SNV
5	22637092	.	G	A	SLC27A6	intron_variant	MODIFIER	ENSOARG00000017050	ENSOART00000018564.1	protein_coding	SNV
5	22637101	.	T	C	SLC27A6	intron_variant	MODIFIER	ENSOARG00000017050	ENSOART00000018564.1	protein_coding	SNV
5	22637105	.	A	G	SLC27A6	intron_variant	MODIFIER	ENSOARG00000017050	ENSOART00000018564.1	protein_coding	SNV
5	22637107	.	G	A	SLC27A6	intron_variant	MODIFIER	ENSOARG00000017050	ENSOART00000018564.1	protein_coding	SNV
5	22637116	.	T	C	SLC27A6	intron_variant	MODIFIER	ENSOARG00000017050	ENSOART00000018564.1	protein_coding	SNV
5	22637148	.	C	G	SLC27A6	intron_variant	MODIFIER	ENSOARG00000017050	ENSOART00000018564.1	protein_coding	SNV
5	22637152	.	C	T	SLC27A6	intron_variant	MODIFIER	ENSOARG00000017050	ENSOART00000018564.1	protein_coding	SNV
5	22637153	.	G	A	SLC27A6	intron_variant	MODIFIER	ENSOARG00000017050	ENSOART00000018564.1	protein_coding	SNV
5	22637192	.	G	A	SLC27A6	intron_variant	MODIFIER	ENSOARG00000017050	ENSOART00000018564.1	protein_coding	SNV
5	22637197	.	G	T	SLC27A6	intron_variant	MODIFIER	ENSOARG00000017050	ENSOART00000018564.1	protein_coding	SNV
5	22637208	.	G	A	SLC27A6	intron_variant	MODIFIER	ENSOARG00000017050	ENSOART00000018564.1	protein_coding	SNV
5	22637250	.	C	T	SLC27A6	intron_variant	MODIFIER	ENSOARG00000017050	ENSOART00000018564.1	protein_coding	SNV
5	22637262	.	C	T	SLC27A6	intron_variant	MODIFIER	ENSOARG00000017050	ENSOART00000018564.1	protein_coding	SNV
5	22637263	.	A	G	SLC27A6	intron_variant	MODIFIER	ENSOARG00000017050	ENSOART00000018564.1	protein_coding	SNV
5	22637306	.	G	A	SLC27A6	intron_variant	MODIFIER	ENSOARG00000017050	ENSOART00000018564.1	protein_coding	SNV
5	22637335	.	T	A	SLC27A6	intron_variant	MODIFIER	ENSOARG00000017050	ENSOART00000018564	protein_coding	SNV
5	22637335	.	T	C	SLC27A6	intron_variant	MODIFIER	ENSOARG00000017050	ENSOART00000018564	protein_coding	SNV
5	22637340	.	C	T	SLC27A6	intron_variant	MODIFIER	ENSOARG00000017050	ENSOART00000018564.1	protein_coding	SNV
5	22637418	.	C	T	SLC27A6	intron_variant	MODIFIER	ENSOARG00000017050	ENSOART00000018564.1	protein_coding	SNV
5	22637419	.	G	A	SLC27A6	intron_variant	MODIFIER	ENSOARG00000017050	ENSOART00000018564.1	protein_coding	SNV
5	22637479	.	G	A	SLC27A6	intron_variant	MODIFIER	ENSOARG00000017050	ENSOART00000018564.1	protein_coding	SNV
5	22637512	.	A	G	SLC27A6	intron_variant	MODIFIER	ENSOARG00000017050	ENSOART00000018564	protein_coding	SNV
5	22637569	.	C	T	SLC27A6	intron_variant	MODIFIER	ENSOARG00000017050	ENSOART00000018564.1	protein_coding	SNV
5	22637917	.	C	T	SLC27A6	intron_variant	MODIFIER	ENSOARG00000017050	ENSOART00000018564	protein_coding	SNV
5	22637917	.	C	G	SLC27A6	intron_variant	MODIFIER	ENSOARG00000017050	ENSOART00000018564	protein_coding	SNV
5	22638234	.	C	G	SLC27A6	intron_variant	MODIFIER	ENSOARG00000017050	ENSOART00000018564.1	protein_coding	SNV
5	22638291	.	C	T	SLC27A6	intron_variant	MODIFIER	ENSOARG00000017050	ENSOART00000018564.1	protein_coding	SNV
5	22638386	.	G	A	SLC27A6	intron_variant	MODIFIER	ENSOARG00000017050	ENSOART00000018564.1	protein_coding	SNV
5	22638428	.	A	G	SLC27A6	intron_variant	MODIFIER	ENSOARG00000017050	ENSOART00000018564.1	protein_coding	SNV
5	22638453	.	T	C	SLC27A6	intron_variant	MODIFIER	ENSOARG00000017050	ENSOART00000018564.1	protein_coding	SNV
5	22638475	.	A	G	SLC27A6	intron_variant	MODIFIER	ENSOARG00000017050	ENSOART00000018564.1	protein_coding	SNV
5	22638485	.	A	G	SLC27A6	intron_variant	MODIFIER	ENSOARG00000017050	ENSOART00000018564.1	protein_coding	SNV
5	22638505	.	G	A	SLC27A6	intron_variant	MODIFIER	ENSOARG00000017050	ENSOART00000018564.1	protein_coding	SNV
5	22638590	.	A	G	SLC27A6	intron_variant	MODIFIER	ENSOARG00000017050	ENSOART00000018564.1	protein_coding	SNV
5	22638597	.	A	T	SLC27A6	intron_variant	MODIFIER	ENSOARG00000017050	ENSOART00000018564.1	protein_coding	SNV
5	22638600	.	C	T	SLC27A6	intron_variant	MODIFIER	ENSOARG00000017050	ENSOART00000018564.1	protein_coding	SNV
5	22638603	.	A	G	SLC27A6	intron_variant	MODIFIER	ENSOARG00000017050	ENSOART00000018564.1	protein_coding	SNV
5	22638608	.	C	A	SLC27A6	intron_variant	MODIFIER	ENSOARG00000017050	ENSOART00000018564.1	protein_coding	SNV
5	22638618	.	G	A	SLC27A6	intron_variant	MODIFIER	ENSOARG00000017050	ENSOART00000018564.1	protein_coding	SNV
5	22638619	.	A	G	SLC27A6	intron_variant	MODIFIER	ENSOARG00000017050	ENSOART00000018564.1	protein_coding	SNV
5	22638622	.	T	C	SLC27A6	intron_variant	MODIFIER	ENSOARG00000017050	ENSOART00000018564.1	protein_coding	SNV
5	22639350	.	C	T	SLC27A6	intron_variant	MODIFIER	ENSOARG00000017050	ENSOART00000018564.1	protein_coding	SNV
5	22639396	.	C	T	SLC27A6	intron_variant	MODIFIER	ENSOARG00000017050	ENSOART00000018564.1	protein_coding	SNV
5	22639398	.	A	G	SLC27A6	intron_variant	MODIFIER	ENSOARG00000017050	ENSOART00000018564.1	protein_coding	SNV
5	22639401	.	T	G	SLC27A6	intron_variant	MODIFIER	ENSOARG00000017050	ENSOART00000018564.1	protein_coding	SNV
5	22639413	.	G	A	SLC27A6	intron_variant	MODIFIER	ENSOARG00000017050	ENSOART00000018564.1	protein_coding	SNV
5	22639415	.	A	T	SLC27A6	intron_variant	MODIFIER	ENSOARG00000017050	ENSOART00000018564.1	protein_coding	SNV
5	22639418	.	T	C	SLC27A6	intron_variant	MODIFIER	ENSOARG00000017050	ENSOART00000018564.1	protein_coding	SNV
5	22639428	.	T	C	SLC27A6	intron_variant	MODIFIER	ENSOARG00000017050	ENSOART00000018564.1	protein_coding	SNV
5	22639432	.	G	A	SLC27A6	intron_variant	MODIFIER	ENSOARG00000017050	ENSOART00000018564.1	protein_coding	SNV
5	22639454	.	C	G	SLC27A6	intron_variant	MODIFIER	ENSOARG00000017050	ENSOART00000018564.1	protein_coding	SNV
5	22639477	.	A	G	SLC27A6	intron_variant	MODIFIER	ENSOARG00000017050	ENSOART00000018564.1	protein_coding	SNV
5	22639497	.	A	G	SLC27A6	intron_variant	MODIFIER	ENSOARG00000017050	ENSOART00000018564.1	protein_coding	SNV
5	22639501	.	G	C	SLC27A6	intron_variant	MODIFIER	ENSOARG00000017050	ENSOART00000018564.1	protein_coding	SNV
5	22639507	.	A	T	SLC27A6	intron_variant	MODIFIER	ENSOARG00000017050	ENSOART00000018564	protein_coding	SNV
5	22639507	.	A	C	SLC27A6	intron_variant	MODIFIER	ENSOARG00000017050	ENSOART00000018564	protein_coding	SNV
5	22639509	.	G	A	SLC27A6	intron_variant	MODIFIER	ENSOARG00000017050	ENSOART00000018564.1	protein_coding	SNV
5	22639511	.	C	T	SLC27A6	intron_variant	MODIFIER	ENSOARG00000017050	ENSOART00000018564.1	protein_coding	SNV
5	22639564	.	A	G	SLC27A6	intron_variant	MODIFIER	ENSOARG00000017050	ENSOART00000018564.1	protein_coding	SNV
5	22639592	.	A	G	SLC27A6	intron_variant	MODIFIER	ENSOARG00000017050	ENSOART00000018564.1	protein_coding	SNV
5	22639675	.	A	G	SLC27A6	intron_variant	MODIFIER	ENSOARG00000017050	ENSOART00000018564.1	protein_coding	SNV
5	22640066	.	C	T	SLC27A6	intron_variant	MODIFIER	ENSOARG00000017050	ENSOART00000018564.1	protein_coding	SNV
5	22640126	.	A	G	SLC27A6	intron_variant	MODIFIER	ENSOARG00000017050	ENSOART00000018564.1	protein_coding	SNV
5	22640295	.	G	T	SLC27A6	intron_variant	MODIFIER	ENSOARG00000017050	ENSOART00000018564.1	protein_coding	SNV
5	22640296	.	T	A	SLC27A6	intron_variant	MODIFIER	ENSOARG00000017050	ENSOART00000018564.1	protein_coding	SNV
5	22640324	.	G	T	SLC27A6	intron_variant	MODIFIER	ENSOARG00000017050	ENSOART00000018564.1	protein_coding	SNV
5	22640328	.	C	T	SLC27A6	intron_variant	MODIFIER	ENSOARG00000017050	ENSOART00000018564.1	protein_coding	SNV
5	22640339	.	A	C	SLC27A6	intron_variant	MODIFIER	ENSOARG00000017050	ENSOART00000018564	protein_coding	SNV
5	22640339	.	A	T	SLC27A6	intron_variant	MODIFIER	ENSOARG00000017050	ENSOART00000018564	protein_coding	SNV
5	22640360	.	C	T	SLC27A6	intron_variant	MODIFIER	ENSOARG00000017050	ENSOART00000018564.1	protein_coding	SNV
5	22640385	.	G	T	SLC27A6	intron_variant	MODIFIER	ENSOARG00000017050	ENSOART00000018564.1	protein_coding	SNV
5	22640526	.	A	G	SLC27A6	intron_variant	MODIFIER	ENSOARG00000017050	ENSOART00000018564.1	protein_coding	SNV
5	22640536	.	G	C	SLC27A6	intron_variant	MODIFIER	ENSOARG00000017050	ENSOART00000018564.1	protein_coding	SNV
5	22640545	.	G	T	SLC27A6	intron_variant	MODIFIER	ENSOARG00000017050	ENSOART00000018564.1	protein_coding	SNV
5	22640551	.	G	A	SLC27A6	intron_variant	MODIFIER	ENSOARG00000017050	ENSOART00000018564.1	protein_coding	SNV
5	22640557	.	G	A	SLC27A6	intron_variant	MODIFIER	ENSOARG00000017050	ENSOART00000018564.1	protein_coding	SNV
5	22640564	.	G	A	SLC27A6	intron_variant	MODIFIER	ENSOARG00000017050	ENSOART00000018564.1	protein_coding	SNV
5	22640573	.	G	T	SLC27A6	intron_variant	MODIFIER	ENSOARG00000017050	ENSOART00000018564.1	protein_coding	SNV
5	22640579	.	A	G	SLC27A6	intron_variant	MODIFIER	ENSOARG00000017050	ENSOART00000018564.1	protein_coding	SNV
5	22640580	.	A	G	SLC27A6	intron_variant	MODIFIER	ENSOARG00000017050	ENSOART00000018564.1	protein_coding	SNV
5	22640582	.	C	T	SLC27A6	intron_variant	MODIFIER	ENSOARG00000017050	ENSOART00000018564.1	protein_coding	SNV
5	22640589	.	T	C	SLC27A6	intron_variant	MODIFIER	ENSOARG00000017050	ENSOART00000018564.1	protein_coding	SNV
5	22640602	.	G	A	SLC27A6	intron_variant	MODIFIER	ENSOARG00000017050	ENSOART00000018564.1	protein_coding	SNV
5	22640605	.	C	G	SLC27A6	intron_variant	MODIFIER	ENSOARG00000017050	ENSOART00000018564.1	protein_coding	SNV
5	22640607	.	C	T	SLC27A6	intron_variant	MODIFIER	ENSOARG00000017050	ENSOART00000018564.1	protein_coding	SNV
5	22640614	.	T	C	SLC27A6	intron_variant	MODIFIER	ENSOARG00000017050	ENSOART00000018564.1	protein_coding	SNV
5	22640618	.	C	T	SLC27A6	intron_variant	MODIFIER	ENSOARG00000017050	ENSOART00000018564.1	protein_coding	SNV
5	22640620	.	C	T	SLC27A6	intron_variant	MODIFIER	ENSOARG00000017050	ENSOART00000018564.1	protein_coding	SNV
5	22640627	.	T	G	SLC27A6	intron_variant	MODIFIER	ENSOARG00000017050	ENSOART00000018564.1	protein_coding	SNV
5	22640629	.	A	C	SLC27A6	intron_variant	MODIFIER	ENSOARG00000017050	ENSOART00000018564.1	protein_coding	SNV
5	22640631	.	G	A	SLC27A6	intron_variant	MODIFIER	ENSOARG00000017050	ENSOART00000018564.1	protein_coding	SNV
5	22640707	.	T	C	SLC27A6	intron_variant	MODIFIER	ENSOARG00000017050	ENSOART00000018564.1	protein_coding	SNV
5	22640714	.	C	A	SLC27A6	intron_variant	MODIFIER	ENSOARG00000017050	ENSOART00000018564.1	protein_coding	SNV
5	22640729	.	C	T	SLC27A6	intron_variant	MODIFIER	ENSOARG00000017050	ENSOART00000018564.1	protein_coding	SNV
5	22640780	.	A	G	SLC27A6	intron_variant	MODIFIER	ENSOARG00000017050	ENSOART00000018564.1	protein_coding	SNV
5	22640998	.	G	A	SLC27A6	intron_variant	MODIFIER	ENSOARG00000017050	ENSOART00000018564.1	protein_coding	SNV
5	22641048	.	G	A	SLC27A6	intron_variant	MODIFIER	ENSOARG00000017050	ENSOART00000018564.1	protein_coding	SNV
5	22641152	.	C	G	SLC27A6	intron_variant	MODIFIER	ENSOARG00000017050	ENSOART00000018564.1	protein_coding	SNV
5	22641170	.	C	T	SLC27A6	intron_variant	MODIFIER	ENSOARG00000017050	ENSOART00000018564.1	protein_coding	SNV
5	22641172	.	G	A	SLC27A6	intron_variant	MODIFIER	ENSOARG00000017050	ENSOART00000018564.1	protein_coding	SNV
5	22641180	.	T	C	SLC27A6	intron_variant	MODIFIER	ENSOARG00000017050	ENSOART00000018564.1	protein_coding	SNV
5	22641186	.	G	C	SLC27A6	intron_variant	MODIFIER	ENSOARG00000017050	ENSOART00000018564.1	protein_coding	SNV
5	22641191	.	A	G	SLC27A6	intron_variant	MODIFIER	ENSOARG00000017050	ENSOART00000018564.1	protein_coding	SNV
5	22641192	.	A	G	SLC27A6	intron_variant	MODIFIER	ENSOARG00000017050	ENSOART00000018564.1	protein_coding	SNV
5	22641194	.	T	C	SLC27A6	intron_variant	MODIFIER	ENSOARG00000017050	ENSOART00000018564.1	protein_coding	SNV
5	22641202	.	T	C	SLC27A6	intron_variant	MODIFIER	ENSOARG00000017050	ENSOART00000018564.1	protein_coding	SNV
5	22641203	.	C	T	SLC27A6	intron_variant	MODIFIER	ENSOARG00000017050	ENSOART00000018564.1	protein_coding	SNV
5	22641208	.	A	G	SLC27A6	intron_variant	MODIFIER	ENSOARG00000017050	ENSOART00000018564.1	protein_coding	SNV
5	22641233	.	A	T	SLC27A6	intron_variant	MODIFIER	ENSOARG00000017050	ENSOART00000018564.1	protein_coding	SNV
5	22641720	.	G	A	SLC27A6	intron_variant	MODIFIER	ENSOARG00000017050	ENSOART00000018564.1	protein_coding	SNV
5	22642052	.	A	G	SLC27A6	intron_variant	MODIFIER	ENSOARG00000017050	ENSOART00000018564.1	protein_coding	SNV
5	22642098	.	T	C	SLC27A6	intron_variant	MODIFIER	ENSOARG00000017050	ENSOART00000018564.1	protein_coding	SNV
5	22642100	.	C	T	SLC27A6	intron_variant	MODIFIER	ENSOARG00000017050	ENSOART00000018564.1	protein_coding	SNV
5	22642133	.	T	C	SLC27A6	intron_variant	MODIFIER	ENSOARG00000017050	ENSOART00000018564.1	protein_coding	SNV
5	22642434	.	C	T	SLC27A6	intron_variant	MODIFIER	ENSOARG00000017050	ENSOART00000018564.1	protein_coding	SNV
5	22642448	.	A	G	SLC27A6	intron_variant	MODIFIER	ENSOARG00000017050	ENSOART00000018564.1	protein_coding	SNV
5	22642605	.	G	A	SLC27A6	intron_variant	MODIFIER	ENSOARG00000017050	ENSOART00000018564.1	protein_coding	SNV
5	22642756	.	C	T	SLC27A6	splice_region_variant&intron_variant	LOW	ENSOARG00000017050	ENSOART00000018564.1	protein_coding	SNV
5	22642836	.	C	T	SLC27A6	synonymous_variant	LOW	ENSOARG00000017050	ENSOART00000018564.1	protein_coding	SNV
5	22642913	.	C	T	SLC27A6	missense_variant	MODERATE	ENSOARG00000017050	ENSOART00000018564.1	protein_coding	SNV
5	22643149	.	A	G	SLC27A6	intron_variant	MODIFIER	ENSOARG00000017050	ENSOART00000018564.1	protein_coding	SNV
5	22643797	.	C	A	SLC27A6	intron_variant	MODIFIER	ENSOARG00000017050	ENSOART00000018564.1	protein_coding	SNV
5	22644077	.	T	G	SLC27A6	intron_variant	MODIFIER	ENSOARG00000017050	ENSOART00000018564.1	protein_coding	SNV
5	22644086	.	C	T	SLC27A6	intron_variant	MODIFIER	ENSOARG00000017050	ENSOART00000018564.1	protein_coding	SNV
5	22644470	.	G	A	SLC27A6	intron_variant	MODIFIER	ENSOARG00000017050	ENSOART00000018564.1	protein_coding	SNV
5	22644580	.	G	A	SLC27A6	intron_variant	MODIFIER	ENSOARG00000017050	ENSOART00000018564.1	protein_coding	SNV
5	22644625	.	T	C	SLC27A6	intron_variant	MODIFIER	ENSOARG00000017050	ENSOART00000018564.1	protein_coding	SNV
5	22644856	.	T	A	SLC27A6	intron_variant	MODIFIER	ENSOARG00000017050	ENSOART00000018564.1	protein_coding	SNV
5	22644869	.	T	C	SLC27A6	intron_variant	MODIFIER	ENSOARG00000017050	ENSOART00000018564.1	protein_coding	SNV
5	22644947	.	T	C	SLC27A6	intron_variant	MODIFIER	ENSOARG00000017050	ENSOART00000018564.1	protein_coding	SNV
5	22644991	.	C	T	SLC27A6	intron_variant	MODIFIER	ENSOARG00000017050	ENSOART00000018564.1	protein_coding	SNV
5	22645255	.	C	T	SLC27A6	intron_variant	MODIFIER	ENSOARG00000017050	ENSOART00000018564.1	protein_coding	SNV
5	22645399	.	G	A	SLC27A6	intron_variant	MODIFIER	ENSOARG00000017050	ENSOART00000018564.1	protein_coding	SNV
5	22645561	.	T	C	SLC27A6	intron_variant	MODIFIER	ENSOARG00000017050	ENSOART00000018564.1	protein_coding	SNV
5	22645660	.	G	A	SLC27A6	intron_variant	MODIFIER	ENSOARG00000017050	ENSOART00000018564.1	protein_coding	SNV
5	22646015	.	C	A	SLC27A6	intron_variant	MODIFIER	ENSOARG00000017050	ENSOART00000018564.1	protein_coding	SNV
5	22646128	.	A	C	SLC27A6	intron_variant	MODIFIER	ENSOARG00000017050	ENSOART00000018564.1	protein_coding	SNV
5	22646593	.	A	T	SLC27A6	intron_variant	MODIFIER	ENSOARG00000017050	ENSOART00000018564.1	protein_coding	SNV
5	22646641	.	C	T	SLC27A6	intron_variant	MODIFIER	ENSOARG00000017050	ENSOART00000018564.1	protein_coding	SNV
5	22646693	.	T	C	SLC27A6	intron_variant	MODIFIER	ENSOARG00000017050	ENSOART00000018564.1	protein_coding	SNV
5	22647185	.	G	A	SLC27A6	intron_variant	MODIFIER	ENSOARG00000017050	ENSOART00000018564.1	protein_coding	SNV
5	22647187	.	T	G	SLC27A6	intron_variant	MODIFIER	ENSOARG00000017050	ENSOART00000018564.1	protein_coding	SNV
5	22647468	.	C	T	SLC27A6	intron_variant	MODIFIER	ENSOARG00000017050	ENSOART00000018564.1	protein_coding	SNV
5	22647542	.	A	T	SLC27A6	intron_variant	MODIFIER	ENSOARG00000017050	ENSOART00000018564.1	protein_coding	SNV
5	22647575	.	A	G	SLC27A6	intron_variant	MODIFIER	ENSOARG00000017050	ENSOART00000018564.1	protein_coding	SNV
5	22647581	.	T	G	SLC27A6	intron_variant	MODIFIER	ENSOARG00000017050	ENSOART00000018564	protein_coding	SNV
5	22647581	.	T	C	SLC27A6	intron_variant	MODIFIER	ENSOARG00000017050	ENSOART00000018564	protein_coding	SNV
5	22647609	.	A	G	SLC27A6	intron_variant	MODIFIER	ENSOARG00000017050	ENSOART00000018564.1	protein_coding	SNV
5	22647610	.	C	G	SLC27A6	intron_variant	MODIFIER	ENSOARG00000017050	ENSOART00000018564.1	protein_coding	SNV
5	22647630	.	A	G	SLC27A6	intron_variant	MODIFIER	ENSOARG00000017050	ENSOART00000018564.1	protein_coding	SNV
5	22647633	.	C	T	SLC27A6	intron_variant	MODIFIER	ENSOARG00000017050	ENSOART00000018564.1	protein_coding	SNV
5	22647637	.	G	A	SLC27A6	intron_variant	MODIFIER	ENSOARG00000017050	ENSOART00000018564.1	protein_coding	SNV
5	22647643	.	G	A	SLC27A6	intron_variant	MODIFIER	ENSOARG00000017050	ENSOART00000018564.1	protein_coding	SNV
5	22647647	.	G	A	SLC27A6	intron_variant	MODIFIER	ENSOARG00000017050	ENSOART00000018564.1	protein_coding	SNV
5	22647652	.	A	C	SLC27A6	intron_variant	MODIFIER	ENSOARG00000017050	ENSOART00000018564.1	protein_coding	SNV
5	22648456	.	T	A	SLC27A6	intron_variant	MODIFIER	ENSOARG00000017050	ENSOART00000018564.1	protein_coding	SNV
5	22648871	.	G	A	SLC27A6	intron_variant	MODIFIER	ENSOARG00000017050	ENSOART00000018564.1	protein_coding	SNV
5	22648901	.	A	G	SLC27A6	intron_variant	MODIFIER	ENSOARG00000017050	ENSOART00000018564.1	protein_coding	SNV
5	22648931	.	C	T	SLC27A6	intron_variant	MODIFIER	ENSOARG00000017050	ENSOART00000018564.1	protein_coding	SNV
5	22649045	.	T	C	SLC27A6	intron_variant	MODIFIER	ENSOARG00000017050	ENSOART00000018564.1	protein_coding	SNV
5	22649110	.	G	C	SLC27A6	intron_variant	MODIFIER	ENSOARG00000017050	ENSOART00000018564.1	protein_coding	SNV
5	22649217	.	A	T	SLC27A6	intron_variant	MODIFIER	ENSOARG00000017050	ENSOART00000018564.1	protein_coding	SNV
5	22649224	.	T	A	SLC27A6	intron_variant	MODIFIER	ENSOARG00000017050	ENSOART00000018564.1	protein_coding	SNV
5	22649228	.	C	T	SLC27A6	intron_variant	MODIFIER	ENSOARG00000017050	ENSOART00000018564.1	protein_coding	SNV
5	22649251	.	T	C	SLC27A6	intron_variant	MODIFIER	ENSOARG00000017050	ENSOART00000018564.1	protein_coding	SNV
5	22649289	.	C	T	SLC27A6	intron_variant	MODIFIER	ENSOARG00000017050	ENSOART00000018564.1	protein_coding	SNV
5	22649308	.	G	A	SLC27A6	intron_variant	MODIFIER	ENSOARG00000017050	ENSOART00000018564.1	protein_coding	SNV
5	22649330	.	C	T	SLC27A6	intron_variant	MODIFIER	ENSOARG00000017050	ENSOART00000018564.1	protein_coding	SNV
5	22649477	.	T	C	SLC27A6	intron_variant	MODIFIER	ENSOARG00000017050	ENSOART00000018564.1	protein_coding	SNV
5	22649644	.	G	T	SLC27A6	intron_variant	MODIFIER	ENSOARG00000017050	ENSOART00000018564.1	protein_coding	SNV
5	22650062	.	C	G	SLC27A6	intron_variant	MODIFIER	ENSOARG00000017050	ENSOART00000018564.1	protein_coding	SNV
5	22650103	.	C	T	SLC27A6	intron_variant	MODIFIER	ENSOARG00000017050	ENSOART00000018564.1	protein_coding	SNV
5	22650156	.	G	A	SLC27A6	intron_variant	MODIFIER	ENSOARG00000017050	ENSOART00000018564.1	protein_coding	SNV
5	22650406	.	C	T	SLC27A6	intron_variant	MODIFIER	ENSOARG00000017050	ENSOART00000018564.1	protein_coding	SNV
5	22651191	.	G	A	SLC27A6	intron_variant	MODIFIER	ENSOARG00000017050	ENSOART00000018564.1	protein_coding	SNV
5	22651256	.	C	T	SLC27A6	intron_variant	MODIFIER	ENSOARG00000017050	ENSOART00000018564.1	protein_coding	SNV
5	22651538	.	G	A	SLC27A6	intron_variant	MODIFIER	ENSOARG00000017050	ENSOART00000018564.1	protein_coding	SNV
5	22651756	.	T	G	SLC27A6	intron_variant	MODIFIER	ENSOARG00000017050	ENSOART00000018564.1	protein_coding	SNV
5	22651859	.	A	G	SLC27A6	intron_variant	MODIFIER	ENSOARG00000017050	ENSOART00000018564.1	protein_coding	SNV
5	22651942	.	A	C	SLC27A6	intron_variant	MODIFIER	ENSOARG00000017050	ENSOART00000018564.1	protein_coding	SNV
5	22652012	.	T	C	SLC27A6	intron_variant	MODIFIER	ENSOARG00000017050	ENSOART00000018564.1	protein_coding	SNV
5	22652515	.	C	T	SLC27A6	intron_variant	MODIFIER	ENSOARG00000017050	ENSOART00000018564.1	protein_coding	SNV
5	22652520	.	G	A	SLC27A6	intron_variant	MODIFIER	ENSOARG00000017050	ENSOART00000018564.1	protein_coding	SNV
5	22652601	.	T	C	SLC27A6	intron_variant	MODIFIER	ENSOARG00000017050	ENSOART00000018564.1	protein_coding	SNV
5	22652953	.	C	T	SLC27A6	intron_variant	MODIFIER	ENSOARG00000017050	ENSOART00000018564.1	protein_coding	SNV
5	22653040	.	A	C	SLC27A6	intron_variant	MODIFIER	ENSOARG00000017050	ENSOART00000018564.1	protein_coding	SNV
5	22653073	.	C	A	SLC27A6	intron_variant	MODIFIER	ENSOARG00000017050	ENSOART00000018564.1	protein_coding	SNV
5	22653111	.	C	T	SLC27A6	intron_variant	MODIFIER	ENSOARG00000017050	ENSOART00000018564.1	protein_coding	SNV
5	22653212	.	C	G	SLC27A6	intron_variant	MODIFIER	ENSOARG00000017050	ENSOART00000018564.1	protein_coding	SNV
5	22653281	.	G	C	SLC27A6	intron_variant	MODIFIER	ENSOARG00000017050	ENSOART00000018564.1	protein_coding	SNV
5	22653562	.	T	G	SLC27A6	intron_variant	MODIFIER	ENSOARG00000017050	ENSOART00000018564.1	protein_coding	SNV
5	22653668	.	C	T	SLC27A6	intron_variant	MODIFIER	ENSOARG00000017050	ENSOART00000018564.1	protein_coding	SNV
5	22653687	.	C	T	SLC27A6	intron_variant	MODIFIER	ENSOARG00000017050	ENSOART00000018564.1	protein_coding	SNV
5	22653820	.	G	A	SLC27A6	intron_variant	MODIFIER	ENSOARG00000017050	ENSOART00000018564.1	protein_coding	SNV
5	22653838	.	T	G	SLC27A6	intron_variant	MODIFIER	ENSOARG00000017050	ENSOART00000018564.1	protein_coding	SNV
5	22653891	.	T	C	SLC27A6	intron_variant	MODIFIER	ENSOARG00000017050	ENSOART00000018564.1	protein_coding	SNV
5	22653900	.	A	C	SLC27A6	intron_variant	MODIFIER	ENSOARG00000017050	ENSOART00000018564.1	protein_coding	SNV
5	22653904	.	G	C	SLC27A6	intron_variant	MODIFIER	ENSOARG00000017050	ENSOART00000018564.1	protein_coding	SNV
5	22653968	.	T	G	SLC27A6	intron_variant	MODIFIER	ENSOARG00000017050	ENSOART00000018564.1	protein_coding	SNV
5	22654039	.	T	C	SLC27A6	intron_variant	MODIFIER	ENSOARG00000017050	ENSOART00000018564.1	protein_coding	SNV
5	22654163	.	C	T	SLC27A6	intron_variant	MODIFIER	ENSOARG00000017050	ENSOART00000018564.1	protein_coding	SNV
5	22654221	.	G	C	SLC27A6	intron_variant	MODIFIER	ENSOARG00000017050	ENSOART00000018564.1	protein_coding	SNV
5	22654743	.	C	G	SLC27A6	intron_variant	MODIFIER	ENSOARG00000017050	ENSOART00000018564.1	protein_coding	SNV
5	22654760	.	G	A	SLC27A6	intron_variant	MODIFIER	ENSOARG00000017050	ENSOART00000018564.1	protein_coding	SNV
5	22654792	.	T	C	SLC27A6	intron_variant	MODIFIER	ENSOARG00000017050	ENSOART00000018564.1	protein_coding	SNV
[truncated: 2,928 more rows]
