# Supplementary material for: Analysis of Whole Genome Resequencing Datasets from a Worldwide Sample of Sheep Breeds to Identify Potential Causal Mutations Influencing Milk Composition Traits
Source: Animals (Basel). 2020 Sep 1;10(9):1542. doi: 10.3390/ani10091542 (PMC7552124; doi:10.3390/ani10091542)
Supplement: Supplementary file 1 [file animals-10-01542-s001.zip › Table S4.xlsx]

## Sheet: Table S4
SUPPLEMENTARY MATERIAL ANALYSIS OF WHOLE-GENOME RESEQUENCING DATASETS FROM A WORLD-WIDE SAMPLE OF SHEEP BREEDS TO IDENTIFY POTENTIAL CAUSAL MUTATIONS INFLUENCING MILK COMPOSITION TRAITS. By: Hector Marina, Beatriz Gutiérrez-Gil, Cristina Esteban-Blanco, Aroa Suárez-Vega, Rocio Pelayo, Juan-José. Arranz. .
Table S4. Estimates of Evolutionary Divergence between each sample rely on the representative sample of the SNP variants across the genome. This table summarizes the evolutionary divergence index matrix computed using the Maximum Composite Likelihood method based on the variant diversity of a representative sample of the identified variants detected across the genome including domestic and wild s…
	AFS1	AFS2	ASF10	ASF11	ASF12	ASF13	ASF14	ASF15	ASF16	ASF17	ASF18	ASF19	ASF1	ASF2	ASF3	ASF4	ASF5	ASF6	ASF7	ASF8	ASF9	AWD1	AWD2	AWS	AWT1	AWT2	BCS1	BCS2	BGE1	BGE2	BMN1	BMN2	BSI1	BSI2	CAS1	CAS2	CCA	CHA1	CHA2	CHE1	CHE2	CHU10	CHU11	CHU12	CHU13	CHU14	CHU15	CHU16	CHU17
AFS1
AFS2	0.174453
ASF10	0.201728	0.202856
ASF11	0.202154	0.203138	0.177431
ASF12	0.199223	0.201045	0.176352	0.180695
ASF13	0.199267	0.200014	0.177836	0.176739	0.180456
ASF14	0.198726	0.200301	0.178677	0.182032	0.181044	0.186563
ASF15	0.200271	0.201038	0.184567	0.181969	0.177356	0.183978	0.184283
ASF16	0.19932	0.199529	0.178958	0.1762	0.173711	0.177294	0.186162	0.178962
ASF17	0.199834	0.200985	0.173751	0.176665	0.1677	0.180244	0.176763	0.158065	0.172819
ASF18	0.198954	0.199634	0.183234	0.180398	0.180501	0.176231	0.184558	0.178062	0.140552	0.176285
ASF19	0.202205	0.203332	0.176736	0.182368	0.167974	0.18578	0.180273	0.182927	0.149497	0.174241	0.177876
ASF1	0.193435	0.1939	0.183684	0.18401	0.184023	0.181767	0.181065	0.187133	0.182327	0.186273	0.184672	0.189718
ASF2	0.194073	0.194264	0.179548	0.171333	0.176917	0.145769	0.186666	0.181624	0.16922	0.180314	0.173491	0.181716	0.171395
ASF3	0.192807	0.193831	0.178826	0.181511	0.181099	0.181979	0.18336	0.181712	0.179515	0.180573	0.181526	0.18587	0.171884	0.175968
ASF4	0.194613	0.194175	0.176944	0.181529	0.179224	0.178899	0.180231	0.181709	0.182095	0.180946	0.18542	0.181213	0.174047	0.172003	0.171947
ASF5	0.193891	0.194479	0.178645	0.16964	0.177503	0.161685	0.184113	0.180986	0.17083	0.179648	0.174378	0.181029	0.174096	0.0831069	0.174108	0.17146
ASF6	0.197667	0.198834	0.179966	0.179677	0.177893	0.109024	0.185897	0.185025	0.17699	0.181974	0.17586	0.185128	0.183369	0.178805	0.180899	0.176863	0.179982
ASF7	0.202067	0.204074	0.180979	0.145614	0.179411	0.177441	0.182666	0.185589	0.17473	0.180279	0.181427	0.186176	0.190321	0.174463	0.184519	0.184124	0.175532	0.180192
ASF8	0.201436	0.202213	0.174237	0.181736	0.175841	0.17923	0.187344	0.185476	0.1796	0.175085	0.183366	0.183034	0.188369	0.177921	0.180579	0.179844	0.175302	0.180134	0.18384
ASF9	0.201885	0.203538	0.182981	0.186762	0.173808	0.183945	0.177842	0.175421	0.18242	0.161425	0.183406	0.179239	0.191648	0.188013	0.189906	0.184727	0.184086	0.185754	0.183763	0.179686
AWD1	0.198773	0.200345	0.206151	0.207512	0.203191	0.202984	0.205341	0.205457	0.205216	0.203836	0.205272	0.208125	0.202172	0.199164	0.200952	0.199353	0.199233	0.201913	0.207948	0.206647	0.207088
AWD2	0.199939	0.201562	0.206432	0.208351	0.205102	0.204801	0.20568	0.205894	0.205941	0.205957	0.206433	0.209142	0.20283	0.200337	0.201598	0.202053	0.20005	0.202791	0.20823	0.207522	0.207878	0.135867
AWS	0.187225	0.189133	0.191333	0.190626	0.192797	0.188549	0.184641	0.187513	0.190331	0.192594	0.190989	0.193727	0.173377	0.18081	0.181639	0.180793	0.179854	0.187594	0.19186	0.194117	0.1958	0.197622	0.19847
AWT1	0.187337	0.186872	0.200141	0.200213	0.197762	0.197373	0.197436	0.199448	0.197903	0.197783	0.197741	0.201699	0.191721	0.192173	0.190562	0.191072	0.191335	0.195167	0.201136	0.199813	0.201602	0.197941	0.198842	0.187382
AWT2	0.187498	0.187602	0.201681	0.202315	0.200825	0.200306	0.197776	0.200743	0.200617	0.200478	0.200548	0.20341	0.191114	0.192557	0.192219	0.194178	0.191939	0.198787	0.20397	0.202378	0.202979	0.199876	0.199846	0.185318	0.181752
BCS1	0.196304	0.197314	0.204795	0.204484	0.200418	0.199745	0.201548	0.201338	0.201305	0.20162	0.201118	0.20592	0.199799	0.196303	0.196587	0.196042	0.195682	0.198116	0.203084	0.20355	0.202939	0.194038	0.195882	0.194559	0.196124	0.197934
BCS2	0.200348	0.200661	0.20782	0.206913	0.205074	0.202596	0.205775	0.20608	0.204596	0.204545	0.204955	0.20838	0.201577	0.199696	0.19891	0.198647	0.199139	0.201105	0.206607	0.207731	0.206629	0.196902	0.198518	0.199307	0.199555	0.201696	0.176265
BGE1	0.189857	0.190733	0.201891	0.203758	0.200745	0.200115	0.200538	0.200685	0.199864	0.200774	0.201426	0.204709	0.196067	0.195422	0.195234	0.19545	0.194553	0.197213	0.204844	0.203419	0.203458	0.196887	0.198149	0.18966	0.189818	0.191494	0.194129	0.198327
BGE2	0.190396	0.190691	0.203892	0.205027	0.201635	0.200799	0.201039	0.201739	0.201508	0.201702	0.202787	0.206395	0.19656	0.195599	0.195499	0.19601	0.194966	0.19843	0.205807	0.203649	0.204307	0.19903	0.200314	0.189987	0.190247	0.191328	0.194686	0.197837	0.136165
BMN1	0.200105	0.201449	0.205798	0.207144	0.203596	0.202265	0.204266	0.205239	0.204184	0.205655	0.204895	0.208617	0.20242	0.200132	0.20036	0.20068	0.199657	0.200648	0.205832	0.207109	0.206133	0.195669	0.197233	0.197663	0.199466	0.201426	0.194121	0.197374	0.196388	0.197987
BMN2	0.198553	0.199554	0.205973	0.206696	0.203673	0.201999	0.203139	0.205935	0.203962	0.203358	0.205211	0.207657	0.201042	0.199403	0.19879	0.199247	0.199026	0.201335	0.206848	0.205881	0.206591	0.194319	0.194701	0.196393	0.19571	0.19974	0.194331	0.198189	0.197523	0.197702	0.165708
BSI1	0.208383	0.209733	0.216624	0.215552	0.214667	0.214983	0.214529	0.217096	0.214685	0.214963	0.216448	0.213915	0.212146	0.21262	0.212017	0.211568	0.212114	0.213848	0.215506	0.217951	0.21609	0.208467	0.208215	0.210387	0.208383	0.210319	0.208063	0.210077	0.20925	0.20929	0.186087	0.186123
BSI2	0.201344	0.201653	0.20779	0.207587	0.206374	0.204592	0.205921	0.207719	0.205861	0.205333	0.207667	0.209443	0.204083	0.200819	0.202015	0.201754	0.201233	0.202862	0.207835	0.209191	0.208408	0.198025	0.199577	0.199242	0.198929	0.202556	0.196992	0.199667	0.198002	0.197878	0.175368	0.176602	0.137328
CAS1	0.205781	0.206016	0.208283	0.209712	0.206652	0.205274	0.206014	0.205995	0.206818	0.206257	0.205901	0.209451	0.204793	0.204178	0.201605	0.201213	0.203445	0.203349	0.20812	0.208606	0.206303	0.203513	0.204057	0.204548	0.204624	0.20647	0.198489	0.198212	0.205256	0.205014	0.20187	0.202034	0.211855	0.20447
CAS2	0.205356	0.205198	0.211089	0.212463	0.208838	0.208163	0.208335	0.209244	0.209499	0.209511	0.210113	0.212262	0.205832	0.206091	0.203961	0.204031	0.205263	0.205757	0.211046	0.210355	0.210135	0.202157	0.20391	0.204378	0.204884	0.205822	0.197305	0.198155	0.205307	0.204974	0.200919	0.200165	0.209891	0.203695	0.197484
CCA	0.194911	0.193374	0.205666	0.205226	0.204161	0.203279	0.203186	0.205169	0.204789	0.204336	0.204203	0.206887	0.198262	0.198748	0.19712	0.19789	0.197636	0.202538	0.207116	0.206848	0.207452	0.200632	0.202354	0.195157	0.193222	0.19501	0.196724	0.199008	0.195322	0.194888	0.201553	0.20173	0.209933	0.202924	0.204001	0.203216
CHA1	0.193121	0.194008	0.205413	0.205163	0.203345	0.203972	0.203567	0.202369	0.20297	0.203609	0.204251	0.206798	0.199588	0.199722	0.199152	0.199755	0.199183	0.201048	0.20582	0.206142	0.207087	0.201555	0.202033	0.192692	0.192983	0.194434	0.197878	0.202832	0.183737	0.185573	0.201715	0.202691	0.212372	0.203334	0.208723	0.208459	0.19921
CHA2	0.191982	0.193027	0.204274	0.203941	0.201631	0.201339	0.201578	0.202002	0.201252	0.202196	0.201925	0.206266	0.198238	0.198327	0.197488	0.198421	0.197272	0.199685	0.205901	0.204947	0.206085	0.200867	0.201867	0.193058	0.191482	0.194913	0.196943	0.201787	0.183699	0.185985	0.20178	0.200996	0.211004	0.201855	0.207804	0.20819	0.197286	0.150142
CHE1	0.188896	0.189807	0.192766	0.194194	0.190536	0.187109	0.192563	0.190818	0.190639	0.18953	0.191077	0.1972	0.188467	0.183535	0.185647	0.184547	0.183042	0.184695	0.194722	0.194107	0.193547	0.180048	0.182681	0.18547	0.187989	0.189918	0.174266	0.176653	0.184303	0.18468	0.182889	0.182578	0.201374	0.186798	0.187197	0.185186	0.186937	0.189816	0.187399
CHE2	0.205186	0.205462	0.208326	0.209606	0.206811	0.205243	0.208856	0.208382	0.207764	0.206666	0.207945	0.210149	0.205998	0.202328	0.203645	0.202023	0.201683	0.203764	0.211193	0.20951	0.208296	0.197627	0.198873	0.203942	0.204926	0.206943	0.192647	0.193864	0.2042	0.203186	0.201359	0.201471	0.210682	0.202582	0.201909	0.199114	0.202731	0.205117	0.203739	0.106929
CHU10	0.203772	0.204676	0.206782	0.206671	0.204873	0.203173	0.204271	0.206077	0.203701	0.205791	0.204515	0.209142	0.201728	0.198867	0.19803	0.197558	0.199022	0.200178	0.206749	0.206178	0.206242	0.200209	0.202043	0.203809	0.203118	0.204778	0.195259	0.195577	0.203126	0.203526	0.197576	0.198193	0.212945	0.201986	0.198763	0.197065	0.203503	0.208651	0.207192	0.180094	0.19802
CHU11	0.207634	0.207359	0.209423	0.210176	0.207004	0.207008	0.207768	0.208954	0.207344	0.206683	0.208016	0.210903	0.203305	0.202339	0.202103	0.201359	0.201956	0.204989	0.210009	0.208522	0.208143	0.203412	0.205164	0.206764	0.205749	0.207346	0.199062	0.200883	0.207452	0.206986	0.20122	0.201198	0.213667	0.204209	0.201538	0.199629	0.204898	0.210931	0.210024	0.185839	0.201479	0.167764
CHU12	0.205537	0.205259	0.207475	0.208478	0.2051	0.204337	0.205334	0.207033	0.205071	0.204739	0.206436	0.20933	0.20275	0.20024	0.199577	0.198925	0.199855	0.203054	0.207761	0.206972	0.207009	0.201234	0.203746	0.205439	0.203044	0.206191	0.196527	0.197511	0.205587	0.206255	0.199981	0.199913	0.212708	0.202506	0.19872	0.198659	0.202198	0.209322	0.207603	0.183038	0.199787	0.175393	0.175876
CHU13	0.202801	0.202122	0.205941	0.206244	0.203403	0.201284	0.20365	0.203952	0.202879	0.20353	0.203153	0.207471	0.199923	0.19696	0.197422	0.195377	0.196194	0.199238	0.20527	0.205627	0.204394	0.197865	0.201336	0.201531	0.200902	0.203475	0.192664	0.194213	0.200797	0.201657	0.195657	0.19657	0.211107	0.199779	0.197007	0.195372	0.200569	0.205531	0.204854	0.177761	0.19719	0.166896	0.170365	0.159354
CHU14	0.201784	0.201987	0.205392	0.204641	0.201713	0.200709	0.202374	0.203299	0.202402	0.201785	0.203509	0.206947	0.198852	0.197064	0.196993	0.195359	0.196547	0.198799	0.204316	0.204427	0.203914	0.198549	0.200402	0.20045	0.199498	0.201903	0.191328	0.193441	0.199701	0.200947	0.196554	0.195864	0.210702	0.200094	0.197039	0.194798	0.200146	0.206114	0.20431	0.177422	0.196193	0.178905	0.178321	0.170885	0.169366
CHU15	0.205616	0.205085	0.207891	0.208364	0.206233	0.203901	0.205218	0.206998	0.206098	0.20484	0.206394	0.210321	0.202152	0.199818	0.199326	0.198625	0.199648	0.201398	0.208461	0.206335	0.207535	0.200711	0.20274	0.203364	0.202575	0.204894	0.19474	0.196259	0.204624	0.203675	0.198659	0.198592	0.214176	0.202603	0.199853	0.198296	0.203755	0.209035	0.208045	0.179922	0.198887	0.148654	0.161213	0.175542	0.165099	0.173701
CHU16	0.20388	0.204837	0.206001	0.206873	0.204503	0.202432	0.204454	0.205199	0.203993	0.204148	0.20497	0.208106	0.200365	0.199291	0.197665	0.196796	0.198142	0.200693	0.206821	0.205417	0.205046	0.19977	0.201951	0.202986	0.20139	0.203969	0.19469	0.196097	0.202686	0.202737	0.198496	0.199491	0.212142	0.202654	0.197864	0.1963	0.202163	0.206855	0.206342	0.178977	0.198387	0.171146	0.175132	0.175844	0.175077	0.175121	0.149897
CHU17	0.202667	0.202486	0.205039	0.204233	0.202082	0.200459	0.203069	0.203304	0.201781	0.202085	0.203083	0.205887	0.198214	0.196138	0.194878	0.194351	0.195557	0.197932	0.2057	0.20436	0.203202	0.197327	0.199948	0.200468	0.19924	0.202585	0.191939	0.193414	0.200016	0.201038	0.195302	0.196589	0.210239	0.20021	0.19633	0.195243	0.199175	0.205001	0.203772	0.176946	0.195899	0.173103	0.178683	0.178826	0.176229	0.176627	0.17578	0.106457
CHU18	0.204214	0.204437	0.207513	0.208667	0.205517	0.20475	0.206493	0.206671	0.205122	0.204711	0.205236	0.209941	0.201815	0.199648	0.19888	0.199083	0.199197	0.202508	0.208177	0.206994	0.207278	0.201075	0.203388	0.204452	0.202061	0.205783	0.196125	0.19695	0.203845	0.204723	0.198761	0.198998	0.212538	0.201972	0.199434	0.198095	0.20333	0.207564	0.207596	0.18123	0.199176	0.15712	0.171688	0.176578	0.174437	0.178135	0.144385	0.1712	0.175332
CHU19	0.204402	0.203446	0.207038	0.206149	0.203281	0.201703	0.203563	0.204951	0.203091	0.202569	0.205346	0.207857	0.200682	0.199652	0.197763	0.197713	0.199274	0.200349	0.206422	0.206784	0.205673	0.199742	0.202123	0.201934	0.202216	0.205515	0.194705	0.196452	0.204173	0.203403	0.198338	0.198112	0.212354	0.201691	0.197742	0.19763	0.202	0.207029	0.20616	0.180748	0.198953	0.173161	0.176269	0.181531	0.178725	0.179946	0.163228	0.17323	0.174299
CHU1	0.207416	0.206573	0.209897	0.209248	0.206974	0.206226	0.207684	0.209397	0.206852	0.206742	0.2083	0.210909	0.203591	0.201848	0.202121	0.200045	0.201263	0.203915	0.209589	0.208375	0.208201	0.203263	0.206794	0.20745	0.205103	0.207447	0.197099	0.198806	0.207001	0.207539	0.20019	0.201061	0.213771	0.203987	0.200951	0.19901	0.205453	0.210636	0.210234	0.184321	0.201816	0.165442	0.160969	0.159386	0.137765	0.183013	0.167013	0.17992	0.184729
CHU20	0.205967	0.205522	0.207631	0.208799	0.206077	0.204811	0.20579	0.207504	0.205478	0.205201	0.205903	0.210299	0.202142	0.200716	0.200059	0.199271	0.200928	0.202188	0.208223	0.20736	0.206483	0.202891	0.204259	0.204332	0.203188	0.206688	0.196191	0.198351	0.205592	0.205182	0.198955	0.199902	0.214374	0.203387	0.199539	0.198519	0.203134	0.208906	0.208324	0.18205	0.20021	0.147522	0.103263	0.16473	0.165438	0.177421	0.145146	0.170785	0.177505
CHU21	0.203475	0.204105	0.207034	0.206071	0.20449	0.202561	0.204253	0.20575	0.202941	0.204862	0.204405	0.207497	0.201179	0.198809	0.197359	0.19831	0.198108	0.200073	0.205931	0.206333	0.206531	0.200599	0.201806	0.203109	0.202439	0.204801	0.195115	0.195417	0.203606	0.204214	0.198107	0.197739	0.212062	0.200904	0.198695	0.197535	0.202086	0.208016	0.206701	0.179759	0.197443	0.137584	0.178142	0.181787	0.16984	0.177219	0.168614	0.172845	0.173561
CHU22	0.205227	0.204195	0.207993	0.206877	0.20512	0.203701	0.204819	0.206675	0.20495	0.205165	0.205571	0.208604	0.202199	0.199501	0.199569	0.198377	0.199188	0.201127	0.207431	0.20606	0.207107	0.201511	0.203217	0.203638	0.202322	0.206017	0.195223	0.195841	0.203846	0.203418	0.199454	0.199242	0.213197	0.201743	0.198386	0.198071	0.20296	0.208282	0.207576	0.181241	0.19927	0.173726	0.177395	0.180639	0.174448	0.17414	0.153035	0.171719	0.175952
CHU23	0.203293	0.204499	0.206442	0.206847	0.204107	0.202168	0.204121	0.204441	0.204212	0.204005	0.205517	0.20801	0.200126	0.197216	0.196882	0.196375	0.197118	0.200721	0.206394	0.204899	0.206338	0.20024	0.203022	0.203754	0.201568	0.2047	0.193093	0.195237	0.202455	0.202089	0.197324	0.19717	0.211697	0.200738	0.197681	0.195622	0.20052	0.207002	0.204898	0.180202	0.197398	0.179925	0.18062	0.179702	0.178479	0.176253	0.179678	0.17877	0.176791
CHU24	0.204601	0.203871	0.20734	0.207615	0.204488	0.203829	0.205265	0.206305	0.203973	0.203211	0.205205	0.209548	0.200743	0.198662	0.199818	0.19988	0.198381	0.201763	0.206728	0.205944	0.205818	0.199895	0.202859	0.202802	0.20246	0.204603	0.194753	0.195655	0.202737	0.202768	0.198174	0.198211	0.213218	0.201368	0.198872	0.197449	0.202279	0.207165	0.206556	0.180408	0.198491	0.170364	0.0961716	0.174206	0.170282	0.17511	0.162085	0.169993	0.17611
CHU25	0.20532	0.206036	0.208264	0.207648	0.206503	0.204371	0.205518	0.207069	0.20646	0.204348	0.207465	0.209857	0.202682	0.200532	0.200186	0.198998	0.20023	0.203738	0.208304	0.207825	0.207531	0.20264	0.204705	0.204609	0.203781	0.206464	0.196367	0.197509	0.20426	0.205133	0.200968	0.20004	0.213414	0.203462	0.199999	0.198954	0.203929	0.210026	0.207785	0.183081	0.200885	0.181633	0.185821	0.179847	0.181332	0.108732	0.169983	0.178744	0.180529
CHU26	0.205228	0.203774	0.20731	0.207046	0.205574	0.203569	0.205309	0.206644	0.20457	0.203871	0.204839	0.208638	0.201853	0.199199	0.199954	0.198014	0.199261	0.202099	0.207207	0.207504	0.20675	0.200776	0.203305	0.203929	0.202101	0.205711	0.19675	0.196834	0.204319	0.204692	0.198647	0.198934	0.211813	0.202315	0.198821	0.19742	0.203061	0.207927	0.207571	0.181107	0.198518	0.167446	0.171647	0.177829	0.168109	0.17165	0.163093	0.176667	0.178353
CHU27	0.204253	0.203385	0.206601	0.207121	0.202734	0.202357	0.20492	0.205011	0.203141	0.204269	0.203909	0.20824	0.199927	0.198257	0.196901	0.196295	0.19786	0.200175	0.206601	0.205506	0.205902	0.200249	0.202037	0.203399	0.200714	0.204468	0.194325	0.195436	0.202836	0.204771	0.198678	0.19921	0.212793	0.201732	0.199483	0.197654	0.201541	0.208109	0.206171	0.180239	0.198249	0.176996	0.179089	0.179066	0.179382	0.181535	0.180804	0.179625	0.176502
CHU28	0.204927	0.205876	0.207117	0.207245	0.205112	0.203884	0.204931	0.206617	0.20367	0.205703	0.205159	0.209317	0.201829	0.199656	0.198544	0.198024	0.199938	0.201501	0.206235	0.207027	0.20645	0.201263	0.202472	0.20396	0.203161	0.205281	0.195794	0.196775	0.204561	0.204627	0.198972	0.199081	0.213253	0.202584	0.200613	0.197567	0.203852	0.208724	0.207903	0.181519	0.199259	0.105022	0.182531	0.182679	0.177219	0.182249	0.174945	0.1711	0.170023
CHU29	0.206139	0.206748	0.207591	0.208121	0.205597	0.205619	0.20586	0.207132	0.205487	0.205556	0.205531	0.208249	0.201707	0.201323	0.199555	0.198839	0.200692	0.203221	0.207994	0.207528	0.207441	0.202438	0.203688	0.205473	0.203839	0.207125	0.197759	0.198162	0.204607	0.205698	0.201249	0.200189	0.212621	0.203893	0.200823	0.199331	0.204662	0.209475	0.208389	0.18514	0.200911	0.183036	0.183386	0.185718	0.182916	0.185576	0.185001	0.184605	0.183513
CHU2	0.203216	0.203443	0.206329	0.207229	0.203196	0.20247	0.204217	0.204565	0.204177	0.203642	0.204935	0.208601	0.200407	0.197551	0.19797	0.196789	0.197856	0.200283	0.206922	0.206146	0.205154	0.199208	0.201321	0.202647	0.200398	0.204124	0.193908	0.195251	0.20092	0.202454	0.197425	0.197151	0.211602	0.200507	0.19806	0.194977	0.199994	0.207301	0.205207	0.178695	0.197269	0.172534	0.176327	0.176253	0.173193	0.179076	0.171044	0.171768	0.172079
CHU30	0.207562	0.207545	0.209161	0.209961	0.208379	0.206211	0.207577	0.209089	0.206962	0.207379	0.208059	0.211456	0.203769	0.201961	0.201574	0.201435	0.201368	0.204343	0.209758	0.209366	0.209283	0.202271	0.20433	0.206941	0.204682	0.208086	0.198578	0.199915	0.206913	0.207995	0.201873	0.201941	0.214512	0.204167	0.199516	0.199902	0.206247	0.212244	0.209114	0.184798	0.201289	0.17376	0.175089	0.181165	0.176089	0.175893	0.134544	0.171469	0.180631
CHU31	0.207322	0.206893	0.210012	0.209879	0.205948	0.205747	0.20656	0.207913	0.207209	0.207954	0.207602	0.21018	0.203739	0.201278	0.201278	0.200011	0.201162	0.204128	0.209008	0.208017	0.208192	0.202948	0.204408	0.206425	0.204278	0.207988	0.197949	0.19878	0.207247	0.207768	0.20106	0.201586	0.214326	0.204027	0.200748	0.198627	0.20545	0.210458	0.208936	0.185086	0.200856	0.174499	0.177524	0.183828	0.174976	0.181341	0.173523	0.175626	0.175653
CHU32	0.206732	0.207145	0.208791	0.209755	0.2069	0.205504	0.207974	0.208122	0.206422	0.207268	0.206947	0.211639	0.204402	0.202112	0.202147	0.200921	0.201221	0.204504	0.209713	0.209168	0.208547	0.203347	0.206228	0.207217	0.204974	0.20741	0.198464	0.200342	0.207045	0.206907	0.201273	0.200971	0.214267	0.204799	0.199949	0.199139	0.204884	0.210541	0.20967	0.185178	0.201395	0.157611	0.160208	0.174923	0.174315	0.177387	0.1589	0.176356	0.179519
CHU33	0.206213	0.205146	0.208279	0.207721	0.205913	0.204928	0.205959	0.207093	0.205178	0.204875	0.206576	0.20938	0.202206	0.200102	0.199827	0.19869	0.199671	0.203441	0.208154	0.207105	0.20753	0.201152	0.204235	0.205252	0.20244	0.206633	0.196654	0.196707	0.205435	0.20587	0.199191	0.20005	0.213265	0.202749	0.199878	0.197641	0.20383	0.20901	0.208237	0.181761	0.199805	0.167755	0.175261	0.177817	0.176866	0.175816	0.153584	0.175415	0.177939
CHU34	0.204531	0.20355	0.205863	0.207699	0.205321	0.203141	0.205276	0.206023	0.204775	0.205251	0.205913	0.208542	0.200951	0.199076	0.198324	0.19896	0.198899	0.201533	0.20691	0.206631	0.205145	0.201612	0.203901	0.20277	0.202155	0.204579	0.194743	0.196988	0.204377	0.204793	0.198921	0.199018	0.211983	0.202255	0.198003	0.198015	0.200716	0.209151	0.207653	0.181212	0.198745	0.17171	0.17992	0.155663	0.163254	0.178296	0.16131	0.17793	0.18048
CHU35	0.204544	0.20573	0.207186	0.208581	0.205523	0.204712	0.205818	0.207654	0.206957	0.205342	0.206215	0.208693	0.202304	0.200527	0.198398	0.198738	0.199991	0.202671	0.207829	0.208204	0.206838	0.201288	0.203706	0.204641	0.203562	0.205404	0.196184	0.197405	0.204759	0.206149	0.19885	0.199577	0.213503	0.20274	0.198528	0.197952	0.203696	0.208702	0.208012	0.181227	0.199171	0.17203	0.17468	0.16554	0.166393	0.177156	0.157498	0.176415	0.179328
CHU36	0.204551	0.20614	0.207042	0.207097	0.204049	0.202586	0.204274	0.205981	0.203953	0.203577	0.204897	0.208167	0.202314	0.200997	0.199686	0.199281	0.200416	0.201118	0.206786	0.205903	0.2053	0.201132	0.202755	0.20325	0.20308	0.205679	0.195171	0.197704	0.20407	0.205025	0.198635	0.198607	0.211957	0.201141	0.200467	0.199368	0.203923	0.207986	0.206713	0.18224	0.199552	0.168633	0.101777	0.179176	0.173915	0.176935	0.154766	0.176378	0.180513
CHU37	0.201145	0.202253	0.204256	0.205449	0.202251	0.200392	0.202829	0.203902	0.202209	0.201407	0.202337	0.207389	0.199835	0.197164	0.197592	0.196207	0.197276	0.198433	0.204989	0.203634	0.20377	0.197065	0.19883	0.199471	0.200586	0.203062	0.191606	0.194549	0.199549	0.200353	0.194847	0.195478	0.211379	0.198348	0.197737	0.195435	0.20095	0.204412	0.202949	0.176785	0.196249	0.169016	0.0678278	0.173909	0.16887	0.174291	0.161635	0.173258	0.173929
CHU38	0.20492	0.205168	0.210023	0.2103	0.208267	0.207237	0.209174	0.209719	0.207885	0.208762	0.20837	0.210992	0.205654	0.203491	0.201658	0.202882	0.203039	0.204793	0.210388	0.210047	0.210207	0.200486	0.202249	0.203829	0.203284	0.205393	0.19568	0.195303	0.204761	0.203987	0.199475	0.199177	0.210769	0.201776	0.19792	0.197015	0.201825	0.2078	0.206687	0.181688	0.198093	0.165193	0.187291	0.190263	0.181502	0.187731	0.183019	0.183619	0.18316
CHU39	0.206302	0.206627	0.210606	0.21183	0.209504	0.208216	0.208896	0.209594	0.209291	0.208664	0.209393	0.211791	0.205938	0.204409	0.20445	0.203278	0.204186	0.20605	0.211098	0.21036	0.210155	0.202138	0.202898	0.205655	0.204493	0.206806	0.196675	0.197631	0.205598	0.206161	0.201395	0.201637	0.212196	0.204257	0.198809	0.196513	0.203455	0.207653	0.206891	0.185401	0.200901	0.192792	0.194708	0.19376	0.19035	0.192239	0.194111	0.19212	0.189803
CHU3	0.203935	0.204745	0.207151	0.206966	0.205543	0.20398	0.205467	0.206048	0.205321	0.204486	0.205851	0.208893	0.201257	0.199505	0.199419	0.198252	0.199077	0.201643	0.208109	0.207697	0.206762	0.200637	0.203082	0.203741	0.201648	0.205248	0.195472	0.19606	0.203486	0.203238	0.199314	0.199694	0.212866	0.201976	0.199086	0.199068	0.202883	0.20888	0.206339	0.18069	0.198132	0.177568	0.179444	0.179827	0.175855	0.154789	0.161441	0.175867	0.177496
CHU40	0.206032	0.207099	0.209546	0.210046	0.207064	0.205508	0.206859	0.209018	0.207795	0.20684	0.207779	0.210625	0.203317	0.201946	0.200684	0.200101	0.201585	0.204199	0.209676	0.207713	0.208767	0.202341	0.204495	0.205406	0.204401	0.206508	0.196733	0.197871	0.206097	0.206082	0.200889	0.200951	0.215598	0.204621	0.201237	0.199465	0.204798	0.210625	0.209611	0.182556	0.200713	0.146587	0.170008	0.177008	0.174361	0.178221	0.10186	0.157411	0.175531
CHU41	0.206548	0.209629	0.211244	0.211309	0.209326	0.208685	0.207956	0.208972	0.208602	0.208792	0.209219	0.211659	0.205607	0.204926	0.203357	0.20356	0.204797	0.206213	0.210666	0.209799	0.210148	0.204486	0.20563	0.207638	0.206887	0.208542	0.199221	0.201287	0.207311	0.208843	0.20279	0.202903	0.214961	0.205685	0.203913	0.201047	0.206478	0.211681	0.21033	0.185662	0.202696	0.164897	0.181455	0.181716	0.179934	0.183339	0.148933	0.167782	0.164068
CHU42	0.207742	0.210017	0.210116	0.21046	0.208199	0.207862	0.207836	0.20971	0.20795	0.208841	0.208496	0.211578	0.206142	0.204615	0.20278	0.203542	0.204659	0.20662	0.211077	0.208694	0.209877	0.205494	0.206979	0.206808	0.206565	0.209836	0.199173	0.201453	0.208393	0.209735	0.202736	0.202353	0.214562	0.205151	0.202864	0.201983	0.206551	0.211713	0.209602	0.18736	0.20373	0.162949	0.174891	0.182241	0.179626	0.179946	0.143642	0.174518	0.180607
CHU43	0.207592	0.208293	0.212104	0.211846	0.208776	0.208658	0.209526	0.21043	0.210313	0.209349	0.210611	0.213749	0.204696	0.204349	0.203205	0.202947	0.203762	0.206717	0.211949	0.210447	0.209985	0.205215	0.207257	0.207922	0.206284	0.209783	0.199975	0.200583	0.208428	0.209669	0.204585	0.202678	0.21592	0.205273	0.201021	0.201139	0.206623	0.212947	0.210133	0.186573	0.202002	0.181281	0.180269	0.181669	0.180279	0.173462	0.170411	0.178614	0.183198
CHU44	0.208039	0.209813	0.211236	0.2117	0.209545	0.208032	0.208444	0.210547	0.209127	0.208933	0.210303	0.211882	0.207234	0.205715	0.204473	0.204753	0.205019	0.206784	0.21092	0.209901	0.211065	0.20518	0.207963	0.208224	0.206538	0.210951	0.200433	0.201795	0.2081	0.209721	0.20387	0.203038	0.215017	0.205449	0.20258	0.201995	0.20784	0.212063	0.210379	0.188091	0.20405	0.17984	0.179436	0.18669	0.182433	0.180234	0.172261	0.179564	0.183388
CHU45	0.200019	0.201751	0.204702	0.205528	0.201326	0.201215	0.202394	0.201995	0.202229	0.201916	0.20161	0.208452	0.198807	0.197397	0.195746	0.196097	0.196302	0.197465	0.204781	0.203929	0.20378	0.19586	0.198031	0.198763	0.199682	0.202993	0.190301	0.192428	0.198208	0.201028	0.195084	0.194673	0.212772	0.198437	0.197004	0.19615	0.201044	0.203534	0.202279	0.173724	0.195279	0.174279	0.180009	0.179717	0.177132	0.174497	0.158118	0.17334	0.178488
CHU46	0.204546	0.205515	0.209755	0.208735	0.205367	0.204087	0.206096	0.207607	0.20602	0.205803	0.206367	0.210635	0.20236	0.200415	0.199652	0.199889	0.199365	0.20199	0.208406	0.207939	0.208566	0.201041	0.20315	0.203755	0.203228	0.205959	0.195954	0.197163	0.203907	0.204829	0.199174	0.198336	0.214018	0.202479	0.198567	0.198755	0.203179	0.208735	0.207534	0.180482	0.198587	0.169045	0.171232	0.179983	0.172781	0.173314	0.156939	0.172171	0.177536
CHU47	0.209391	0.210893	0.215388	0.214181	0.211294	0.209178	0.211576	0.211325	0.211547	0.210486	0.211398	0.213991	0.210047	0.206297	0.204543	0.205032	0.204904	0.208081	0.212435	0.213067	0.212078	0.207088	0.208365	0.211047	0.208714	0.213023	0.201527	0.203655	0.210093	0.212891	0.206091	0.204666	0.218207	0.207246	0.205153	0.203361	0.208373	0.212781	0.212421	0.189492	0.206812	0.184251	0.186669	0.189381	0.181926	0.185831	0.169225	0.184689	0.185444
CHU48	0.207835	0.208426	0.210591	0.210087	0.207556	0.207254	0.206684	0.210786	0.207813	0.207525	0.208259	0.21091	0.204916	0.203812	0.202855	0.202563	0.203425	0.205909	0.209424	0.209978	0.208769	0.203989	0.205059	0.206908	0.206031	0.208832	0.199174	0.200191	0.207621	0.208726	0.201266	0.200596	0.213556	0.204607	0.202894	0.202336	0.206003	0.211657	0.210029	0.186294	0.203159	0.177552	0.178932	0.186212	0.180128	0.184117	0.173273	0.179501	0.182553
CHU4	0.204928	0.204618	0.207983	0.209616	0.206436	0.204722	0.206275	0.207951	0.206961	0.20588	0.206367	0.209835	0.202002	0.200679	0.200207	0.199836	0.199843	0.202943	0.208562	0.207747	0.207428	0.20128	0.203535	0.204237	0.203391	0.20485	0.196461	0.19751	0.205423	0.206408	0.199644	0.198679	0.213661	0.202673	0.198553	0.198168	0.204023	0.209485	0.208942	0.182751	0.2013	0.172625	0.175282	0.144863	0.156046	0.177051	0.149131	0.176673	0.181948
CHU5	0.20658	0.205059	0.208849	0.209238	0.206466	0.2058	0.207128	0.207185	0.205818	0.205223	0.20721	0.209259	0.201944	0.201408	0.199712	0.200179	0.201363	0.203543	0.20911	0.208554	0.208814	0.203384	0.204998	0.206015	0.203451	0.206533	0.198096	0.197953	0.204827	0.206351	0.200218	0.201111	0.212673	0.203132	0.20031	0.198209	0.20386	0.209727	0.208644	0.183393	0.200926	0.169535	0.182545	0.182078	0.18109	0.181563	0.172921	0.174327	0.172586
CHU6	0.205594	0.205045	0.207501	0.209046	0.20557	0.204609	0.206971	0.206795	0.205675	0.206014	0.206094	0.209486	0.201873	0.200529	0.200698	0.199424	0.199448	0.202347	0.208304	0.207788	0.20659	0.201657	0.204571	0.205458	0.203329	0.205429	0.196362	0.198342	0.205238	0.205614	0.198559	0.199023	0.212911	0.201713	0.199637	0.197024	0.203439	0.209414	0.208344	0.181511	0.199951	0.167579	0.178016	0.143204	0.103867	0.180439	0.170242	0.179043	0.17962
CHU7	0.206491	0.205616	0.208639	0.208893	0.206755	0.204614	0.207174	0.208037	0.206153	0.206554	0.206239	0.210043	0.203769	0.200738	0.199196	0.200252	0.200353	0.203612	0.208752	0.208352	0.207743	0.200888	0.204269	0.205652	0.203824	0.206408	0.197935	0.198557	0.205049	0.205757	0.200439	0.19973	0.213389	0.203275	0.199772	0.198823	0.20426	0.210199	0.208158	0.184195	0.200517	0.103765	0.17507	0.161928	0.159683	0.181724	0.167014	0.178069	0.176066
CHU8	0.203661	0.203032	0.206675	0.207215	0.202633	0.202627	0.203728	0.20463	0.204064	0.203153	0.205504	0.209238	0.200433	0.198168	0.197046	0.196797	0.198076	0.199646	0.206661	0.205707	0.205658	0.199629	0.200983	0.202029	0.201254	0.203626	0.193634	0.194025	0.201088	0.201428	0.19584	0.19632	0.212715	0.199903	0.198133	0.196722	0.201282	0.206504	0.206202	0.177155	0.196809	0.152078	0.163054	0.173278	0.16775	0.170017	0.133682	0.170249	0.174331
CHU9	0.205927	0.206326	0.209538	0.209421	0.20694	0.205225	0.206199	0.208321	0.206197	0.206031	0.207021	0.210907	0.203	0.200344	0.199801	0.199622	0.200541	0.203079	0.208605	0.209042	0.208094	0.202317	0.203691	0.205974	0.203489	0.206771	0.196381	0.197339	0.205527	0.205824	0.200366	0.200594	0.213608	0.202604	0.200182	0.198364	0.203802	0.209066	0.208452	0.183344	0.200365	0.168326	0.172633	0.177608	0.168823	0.166699	0.155369	0.164166	0.156397
DWM	0.204844	0.207156	0.207934	0.210596	0.20719	0.205308	0.207865	0.208057	0.206372	0.206355	0.208326	0.209827	0.207048	0.202828	0.203544	0.201431	0.20267	0.203394	0.209328	0.208911	0.208415	0.198552	0.199874	0.203708	0.205399	0.206878	0.193206	0.195242	0.201876	0.20431	0.201114	0.201456	0.211484	0.202417	0.202599	0.200674	0.202974	0.204411	0.202829	0.17474	0.189505	0.198123	0.202451	0.200417	0.197113	0.196395	0.199783	0.198433	0.196238
EMZ	0.192684	0.194036	0.206364	0.206358	0.204257	0.203856	0.203986	0.205906	0.204418	0.204055	0.203565	0.206745	0.198912	0.199331	0.198669	0.199574	0.199272	0.202187	0.20806	0.205586	0.206209	0.191412	0.192439	0.191984	0.192797	0.193805	0.202085	0.204492	0.195163	0.19745	0.196249	0.193568	0.206376	0.198292	0.210204	0.20976	0.201624	0.200897	0.19962	0.19408	0.210721	0.207906	0.209626	0.209047	0.205731	0.204503	0.20766	0.207328	0.205342
ETB	0.189732	0.19009	0.200115	0.201107	0.198026	0.198043	0.199297	0.198381	0.198174	0.197823	0.198657	0.203316	0.194182	0.193201	0.192723	0.19284	0.192405	0.195779	0.202086	0.201438	0.201486	0.196228	0.197379	0.189263	0.188205	0.190833	0.190177	0.194333	0.178749	0.180896	0.195388	0.196027	0.208972	0.197081	0.202979	0.202415	0.193477	0.173613	0.173531	0.178119	0.198789	0.199649	0.202979	0.200371	0.196907	0.196417	0.199276	0.19872	0.196038
FIN1	0.199262	0.199828	0.203023	0.205324	0.202204	0.199254	0.20351	0.201918	0.200814	0.200408	0.202385	0.206174	0.199936	0.195866	0.196775	0.196279	0.195484	0.197942	0.204255	0.203978	0.203855	0.194799	0.197392	0.198598	0.198661	0.200955	0.19027	0.193453	0.195352	0.194152	0.196913	0.197487	0.209967	0.199513	0.200145	0.198491	0.19907	0.198113	0.195008	0.172458	0.190402	0.197154	0.200049	0.198527	0.194172	0.194343	0.196307	0.196145	0.193583
FIN2	0.203048	0.201994	0.205847	0.206231	0.204206	0.201542	0.204923	0.20514	0.203757	0.203625	0.204205	0.207514	0.202191	0.198909	0.199653	0.198373	0.197914	0.200698	0.205392	0.206544	0.206077	0.198407	0.200399	0.201632	0.200524	0.202301	0.194039	0.194875	0.198262	0.197376	0.199642	0.199198	0.210091	0.200515	0.201479	0.199735	0.200108	0.198658	0.198065	0.176696	0.192284	0.199205	0.2036	0.199888	0.196738	0.196091	0.200535	0.199074	0.195986
GAR1	0.190647	0.190672	0.203746	0.203981	0.201486	0.20075	0.201929	0.20183	0.201306	0.200839	0.203136	0.205745	0.197026	0.195861	0.195577	0.195999	0.195102	0.19763	0.206185	0.202794	0.203972	0.198	0.199122	0.18999	0.189887	0.191742	0.19462	0.199985	0.155892	0.155973	0.197841	0.196912	0.208193	0.197329	0.206518	0.205952	0.195583	0.184978	0.182929	0.184405	0.203792	0.205583	0.207243	0.20643	0.20322	0.201928	0.204781	0.203424	0.201077
GAR2	0.190107	0.190715	0.204453	0.204296	0.202801	0.201309	0.202191	0.201611	0.201519	0.202905	0.202909	0.205911	0.196532	0.196912	0.195183	0.196343	0.195668	0.199469	0.205562	0.203924	0.204362	0.198071	0.199919	0.187722	0.189783	0.191648	0.194763	0.200283	0.156468	0.157195	0.198474	0.197589	0.208226	0.198256	0.206608	0.205592	0.195066	0.184597	0.184293	0.184754	0.203315	0.204639	0.207635	0.205401	0.202773	0.200723	0.205314	0.203501	0.200828
GCN1	0.206255	0.207814	0.208915	0.209618	0.205765	0.205823	0.207227	0.207645	0.205496	0.205099	0.206619	0.208646	0.205543	0.203975	0.203382	0.202239	0.20271	0.203783	0.20841	0.207146	0.208445	0.200428	0.201209	0.205708	0.205913	0.207368	0.19528	0.197406	0.204382	0.205488	0.201458	0.20087	0.210337	0.20209	0.203648	0.202605	0.205604	0.205257	0.204829	0.181563	0.195089	0.200501	0.203733	0.200796	0.198971	0.198542	0.200469	0.198583	0.196266
GCN2	0.204464	0.204227	0.207742	0.208415	0.205557	0.202617	0.205112	0.206	0.205206	0.20487	0.204894	0.207971	0.204206	0.199683	0.200965	0.198853	0.199033	0.201607	0.207134	0.207812	0.208188	0.197395	0.199462	0.202905	0.202461	0.203713	0.193086	0.195435	0.201354	0.201876	0.198941	0.199357	0.209506	0.201763	0.200103	0.199673	0.202003	0.204163	0.203962	0.177327	0.192803	0.198534	0.20176	0.199868	0.196977	0.195789	0.19955	0.197455	0.196561
GUR1	0.192062	0.193114	0.203793	0.20449	0.202142	0.201784	0.201197	0.202634	0.202321	0.201726	0.202876	0.206539	0.196827	0.197969	0.197004	0.198206	0.196821	0.199013	0.205465	0.204211	0.204562	0.19505	0.196027	0.191266	0.192138	0.192509	0.196534	0.200581	0.177853	0.178014	0.198626	0.196278	0.2079	0.199464	0.206201	0.206073	0.197788	0.190821	0.190438	0.187689	0.205408	0.20488	0.20822	0.205814	0.20249	0.202394	0.204367	0.204812	0.202089
GUR2	0.188406	0.189128	0.201314	0.202324	0.198544	0.197808	0.19863	0.199562	0.198973	0.198707	0.200243	0.20282	0.194806	0.194466	0.193436	0.194599	0.192208	0.195599	0.203222	0.201127	0.200663	0.190338	0.192746	0.187124	0.188288	0.190148	0.190219	0.194981	0.173019	0.175184	0.193573	0.192157	0.204833	0.194289	0.202544	0.20239	0.194427	0.186958	0.18613	0.179858	0.19984	0.199678	0.204009	0.201867	0.197117	0.19741	0.199635	0.199149	0.197174
KAR	0.196009	0.194541	0.206213	0.206052	0.202899	0.203095	0.20301	0.204227	0.20362	0.202934	0.20446	0.208074	0.19913	0.1989	0.196576	0.19658	0.197943	0.200865	0.206391	0.205227	0.204713	0.199815	0.20106	0.195303	0.194515	0.195961	0.195473	0.197258	0.194035	0.194947	0.199395	0.1988	0.209535	0.201083	0.202814	0.200557	0.194116	0.199416	0.199362	0.183876	0.200743	0.200041	0.202869	0.200115	0.19767	0.197416	0.200513	0.199259	0.197626
KRS1	0.185562	0.185117	0.200262	0.200064	0.197686	0.1977	0.197281	0.199119	0.198204	0.198492	0.198964	0.202983	0.193717	0.193676	0.192494	0.193572	0.193126	0.195971	0.201651	0.200704	0.201639	0.196747	0.198192	0.184433	0.185514	0.185861	0.193572	0.198451	0.186846	0.188733	0.197289	0.197189	0.209183	0.199225	0.204984	0.2046	0.192188	0.190246	0.189924	0.185807	0.204611	0.201698	0.205372	0.203627	0.200648	0.199565	0.202314	0.201571	0.199396
KRS2	0.184144	0.184652	0.198137	0.197818	0.195325	0.193726	0.195039	0.195887	0.195241	0.19486	0.195639	0.199246	0.190518	0.190045	0.189227	0.189332	0.188741	0.192449	0.19813	0.197567	0.198211	0.192139	0.193381	0.184353	0.183088	0.185658	0.189262	0.192369	0.185825	0.187449	0.193864	0.192392	0.205158	0.196167	0.19985	0.199991	0.189802	0.189884	0.189123	0.17764	0.198363	0.195495	0.199326	0.197444	0.194724	0.194863	0.196743	0.195105	0.193281
LAC1	0.205072	0.205326	0.210625	0.211518	0.207976	0.20729	0.208031	0.209214	0.209437	0.208023	0.209285	0.212197	0.206769	0.20319	0.203783	0.202546	0.202916	0.205712	0.209422	0.210583	0.209549	0.201792	0.203052	0.204449	0.204429	0.205386	0.195502	0.194553	0.204922	0.203452	0.201259	0.20129	0.210873	0.202672	0.198474	0.1979	0.202035	0.206802	0.20635	0.182068	0.197295	0.196426	0.199289	0.197952	0.195889	0.194362	0.197268	0.19599	0.194501
LAC2	0.205449	0.205494	0.210243	0.211344	0.20878	0.207851	0.209079	0.209348	0.208829	0.208986	0.209061	0.211537	0.205279	0.203154	0.203642	0.203039	0.203784	0.205958	0.210722	0.210995	0.209986	0.201191	0.202543	0.205272	0.204086	0.205674	0.195542	0.195848	0.204142	0.203826	0.200579	0.198977	0.209772	0.201806	0.199788	0.196591	0.20224	0.207339	0.206377	0.182684	0.197041	0.196721	0.198707	0.196994	0.194419	0.19544	0.197563	0.195605	0.193819
MER1	0.203127	0.203833	0.206854	0.207073	0.20405	0.202939	0.204551	0.2056	0.203649	0.203153	0.205133	0.207793	0.199803	0.198952	0.19773	0.197606	0.198464	0.201428	0.207515	0.205685	0.205589	0.200362	0.202217	0.20368	0.202721	0.203902	0.193666	0.195467	0.203485	0.203314	0.197772	0.19796	0.210678	0.2008	0.19802	0.19563	0.200923	0.20738	0.206221	0.180581	0.197657	0.190956	0.193748	0.191146	0.19023	0.188847	0.192068	0.19036	0.188906
MER2	0.204282	0.205604	0.207337	0.208255	0.204143	0.204439	0.205112	0.206386	0.204621	0.204629	0.205622	0.208033	0.201127	0.200461	0.198705	0.19849	0.199357	0.202013	0.207718	0.207245	0.206023	0.199683	0.202303	0.203517	0.202613	0.204357	0.193409	0.196471	0.203849	0.204491	0.199588	0.198504	0.211228	0.20179	0.199279	0.197359	0.201775	0.206927	0.207303	0.181566	0.198647	0.192847	0.194678	0.192429	0.189512	0.190931	0.194077	0.192555	0.191026
MER3	0.200878	0.201669	0.2035	0.205294	0.201274	0.200054	0.201774	0.202855	0.200818	0.201432	0.201988	0.206228	0.197796	0.194719	0.195351	0.194768	0.194776	0.198312	0.204853	0.203863	0.203284	0.196225	0.198184	0.200131	0.198009	0.202106	0.188733	0.190989	0.198899	0.199637	0.194054	0.193433	0.210814	0.19851	0.197376	0.193972	0.199026	0.203665	0.20336	0.174818	0.194671	0.189347	0.189969	0.189193	0.184514	0.186352	0.188797	0.187437	0.185503
MER4	0.202329	0.202861	0.204832	0.205797	0.204331	0.201597	0.203207	0.203683	0.203429	0.202895	0.203074	0.206765	0.199144	0.197249	0.197205	0.196062	0.196822	0.200165	0.205344	0.204779	0.204788	0.199207	0.200643	0.201655	0.200806	0.203603	0.192375	0.19254	0.20128	0.202388	0.196802	0.195792	0.212137	0.200087	0.197137	0.195966	0.201959	0.207297	0.204645	0.177775	0.197014	0.189299	0.193701	0.190663	0.188574	0.187542	0.19015	0.188846	0.187243
MRA10	0.203797	0.204755	0.206247	0.207542	0.204618	0.20279	0.205283	0.20514	0.203849	0.203287	0.204697	0.208299	0.201043	0.198428	0.199405	0.198354	0.198223	0.201484	0.206066	0.206935	0.207333	0.199343	0.200956	0.203444	0.200981	0.204425	0.191532	0.194765	0.202015	0.202728	0.197652	0.197283	0.210529	0.200731	0.197648	0.196206	0.201417	0.205498	0.204852	0.178714	0.196564	0.192727	0.194628	0.192997	0.189342	0.189619	0.192434	0.191822	0.189815
MRA11	0.206058	0.207971	0.210191	0.212072	0.209138	0.208263	0.20829	0.209533	0.208988	0.209611	0.209527	0.212188	0.206708	0.206257	0.20519	0.204717	0.205292	0.205931	0.210674	0.209941	0.209725	0.200732	0.201546	0.203763	0.205423	0.208719	0.193774	0.19705	0.204466	0.205802	0.20109	0.201	0.211383	0.202866	0.200575	0.199136	0.204275	0.208947	0.207258	0.18401	0.199909	0.199433	0.201873	0.199481	0.197183	0.196385	0.19905	0.198783	0.196899
MRA12	0.20245	0.20498	0.207585	0.208315	0.206757	0.203818	0.205646	0.207387	0.205817	0.205235	0.207305	0.209282	0.20406	0.201415	0.201435	0.20013	0.20137	0.201622	0.208386	0.207916	0.207429	0.197615	0.199587	0.201549	0.202627	0.204321	0.188728	0.190748	0.201157	0.202714	0.197833	0.197293	0.210213	0.200086	0.199435	0.197647	0.201523	0.204409	0.203191	0.176774	0.193416	0.197265	0.199024	0.197444	0.194027	0.193833	0.195958	0.195522	0.193239
MRA13	0.20589	0.20554	0.210951	0.210113	0.208617	0.207353	0.209167	0.209095	0.20918	0.207701	0.208674	0.211248	0.205233	0.203695	0.204292	0.202754	0.203051	0.205297	0.210595	0.211315	0.209672	0.200417	0.202565	0.204471	0.204389	0.206528	0.191183	0.193696	0.20426	0.203659	0.200448	0.20055	0.210567	0.202931	0.198564	0.198117	0.202143	0.207605	0.207333	0.179277	0.194113	0.198218	0.200665	0.199449	0.197135	0.195728	0.198139	0.197876	0.195382
MRA1	0.205344	0.206611	0.208941	0.209133	0.206372	0.205648	0.20604	0.207875	0.206223	0.206597	0.206291	0.207645	0.202693	0.201337	0.202054	0.201552	0.200487	0.203795	0.20886	0.208984	0.20923	0.201013	0.201638	0.205824	0.203017	0.206316	0.194793	0.197627	0.205868	0.205997	0.201199	0.199815	0.210436	0.202178	0.200188	0.198145	0.20129	0.208519	0.207369	0.182556	0.198462	0.194721	0.197746	0.194852	0.192973	0.192332	0.196123	0.193498	0.192274
MRA2	0.203939	0.204444	0.207245	0.208028	0.204769	0.203793	0.204873	0.206536	0.204847	0.205283	0.205682	0.207139	0.202431	0.200087	0.200759	0.198995	0.198586	0.201181	0.20737	0.207804	0.207726	0.199136	0.200918	0.203559	0.20214	0.204239	0.191973	0.194467	0.203794	0.203409	0.198478	0.198779	0.210307	0.200605	0.198779	0.196906	0.202035	0.206985	0.205915	0.180113	0.198816	0.191894	0.195481	0.192648	0.191085	0.190925	0.192512	0.192327	0.189626
MRA3	0.20418	0.204279	0.206903	0.207774	0.205146	0.204756	0.204817	0.206083	0.20435	0.204159	0.203708	0.207822	0.201574	0.199536	0.198328	0.197914	0.198847	0.201822	0.206863	0.207106	0.205945	0.198919	0.20112	0.203538	0.200816	0.203438	0.191699	0.194874	0.202826	0.203244	0.198929	0.197961	0.211436	0.200348	0.19863	0.196839	0.202201	0.206739	0.205231	0.179268	0.196844	0.191475	0.195076	0.19299	0.190806	0.190405	0.192536	0.191171	0.18869
MRA4	0.213773	0.215556	0.216941	0.217239	0.21381	0.216032	0.213463	0.215351	0.214052	0.214489	0.215143	0.212539	0.212279	0.211022	0.209709	0.209364	0.211067	0.213531	0.215663	0.215621	0.215936	0.211668	0.211483	0.216479	0.212795	0.213873	0.204997	0.208275	0.216792	0.217827	0.211629	0.210461	0.213195	0.210755	0.206968	0.203973	0.21172	0.218041	0.217272	0.197987	0.207488	0.204729	0.20555	0.203718	0.202322	0.202021	0.204972	0.202635	0.202078
MRA5	0.204321	0.205688	0.208442	0.209532	0.206856	0.204957	0.206332	0.206929	0.205154	0.205781	0.206261	0.209193	0.202868	0.199916	0.200657	0.199334	0.200565	0.203092	0.208139	0.206916	0.20822	0.201039	0.201695	0.204383	0.203719	0.204404	0.191874	0.197209	0.203918	0.205529	0.200543	0.200202	0.211539	0.202153	0.199017	0.19661	0.203743	0.207927	0.206804	0.182867	0.198631	0.195332	0.196166	0.194707	0.192312	0.192068	0.195159	0.193402	0.191521
MRA6	0.204485	0.204829	0.207287	0.208035	0.205525	0.204781	0.205832	0.206796	0.205591	0.205385	0.206435	0.208999	0.201826	0.20009	0.19999	0.199485	0.199738	0.202109	0.206942	0.208206	0.207921	0.20003	0.20164	0.204343	0.203527	0.204736	0.192711	0.195763	0.203898	0.204517	0.199402	0.198993	0.21176	0.201937	0.199987	0.197559	0.202472	0.207683	0.206185	0.181897	0.198277	0.192369	0.196119	0.193608	0.191496	0.189389	0.193188	0.19177	0.190506
MRA7	0.205766	0.206529	0.209138	0.209966	0.206547	0.20652	0.206393	0.207751	0.205853	0.205664	0.206793	0.209709	0.202634	0.201303	0.201678	0.201602	0.200952	0.20398	0.208985	0.209086	0.209973	0.200644	0.202687	0.205405	0.203724	0.205472	0.195777	0.198403	0.205224	0.205764	0.201504	0.199799	0.212742	0.203699	0.201018	0.198079	0.203866	0.209691	0.208795	0.182688	0.198702	0.194997	0.196754	0.194969	0.192826	0.192648	0.195926	0.193781	0.191817
MRA8	0.212931	0.213768	0.214175	0.215232	0.212261	0.213151	0.212122	0.21455	0.212742	0.213425	0.213486	0.211935	0.210467	0.209396	0.208322	0.208707	0.209999	0.211224	0.214266	0.215516	0.21451	0.209654	0.209945	0.215674	0.211789	0.212689	0.203232	0.206857	0.215296	0.216471	0.210054	0.208758	0.211615	0.209781	0.206253	0.20453	0.210321	0.216741	0.21509	0.196188	0.206253	0.202569	0.204824	0.201775	0.201528	0.199839	0.203763	0.200868	0.199953
MRA9	0.206307	0.207544	0.209834	0.210383	0.207463	0.205596	0.207628	0.208187	0.206957	0.206353	0.206822	0.210077	0.204279	0.201772	0.201723	0.201363	0.201667	0.203437	0.209613	0.208463	0.20885	0.202402	0.203455	0.207095	0.205225	0.207659	0.19534	0.198577	0.206207	0.207304	0.2018	0.20217	0.213005	0.204537	0.201525	0.198965	0.205689	0.209848	0.208624	0.184182	0.200007	0.196069	0.196306	0.195409	0.193983	0.192598	0.195902	0.195062	0.193273
NDZ1	0.184563	0.185873	0.201469	0.201238	0.199299	0.198198	0.19618	0.198512	0.198156	0.198757	0.199495	0.201944	0.193832	0.19375	0.192878	0.193445	0.192216	0.196176	0.202556	0.200869	0.201679	0.197053	0.197386	0.186354	0.185817	0.186581	0.195394	0.200233	0.188353	0.189895	0.197719	0.196162	0.208082	0.199821	0.204937	0.204982	0.193964	0.192172	0.190821	0.186762	0.204361	0.203646	0.206748	0.204533	0.202463	0.200281	0.203806	0.202744	0.199119
NDZ2	0.186511	0.187613	0.201431	0.20178	0.198784	0.199195	0.199227	0.200089	0.199573	0.199542	0.19996	0.203606	0.195318	0.194753	0.193412	0.194596	0.193646	0.198493	0.20362	0.201572	0.202458	0.198496	0.198887	0.187425	0.18627	0.187765	0.195615	0.202502	0.19141	0.191258	0.199448	0.198632	0.209438	0.201142	0.206446	0.207467	0.194988	0.192888	0.192117	0.189013	0.205978	0.204966	0.208403	0.206502	0.204315	0.202239	0.2051	0.204126	0.202215
NQA	0.193373	0.195507	0.204106	0.204935	0.202244	0.201431	0.203196	0.203162	0.201863	0.202088	0.203302	0.207034	0.198361	0.197003	0.197511	0.198091	0.196489	0.199163	0.205678	0.205946	0.205996	0.187034	0.186355	0.19248	0.192996	0.194599	0.195043	0.200547	0.192008	0.193649	0.194586	0.190312	0.206304	0.197435	0.205863	0.206484	0.199846	0.19693	0.196079	0.18615	0.204917	0.204096	0.207266	0.205419	0.202499	0.201529	0.20481	0.204026	0.200882
NTB	0.183925	0.18607	0.195981	0.196833	0.19386	0.191439	0.195177	0.195262	0.193513	0.193482	0.194346	0.199601	0.189981	0.18889	0.18765	0.18866	0.187578	0.19044	0.19684	0.196673	0.197054	0.1914	0.193101	0.184015	0.184595	0.186668	0.186598	0.191517	0.176515	0.178441	0.191899	0.191229	0.205296	0.193288	0.199121	0.199132	0.189521	0.167058	0.167658	0.173128	0.19418	0.196329	0.199006	0.196777	0.193298	0.19374	0.195785	0.195367	0.192806
OJA1	0.203675	0.203601	0.209593	0.210226	0.207431	0.205968	0.206153	0.208579	0.208457	0.208141	0.208716	0.210225	0.204201	0.20358	0.201891	0.2017	0.20282	0.203448	0.210022	0.208967	0.208686	0.200909	0.201871	0.203596	0.202316	0.203815	0.193947	0.196116	0.203362	0.203269	0.199151	0.198044	0.210516	0.201228	0.197021	0.19625	0.201405	0.207889	0.20574	0.182462	0.1979	0.192503	0.194615	0.193409	0.191742	0.19089	0.194627	0.19316	0.191452
OJA2	0.203778	0.203109	0.209799	0.208695	0.206474	0.205859	0.206863	0.207449	0.207266	0.206667	0.206731	0.210371	0.204563	0.203091	0.202108	0.201546	0.202737	0.204066	0.208866	0.209273	0.208229	0.200319	0.200972	0.202372	0.20222	0.204393	0.193629	0.196099	0.202331	0.202838	0.199734	0.198519	0.210285	0.201819	0.196895	0.195275	0.200457	0.205166	0.205399	0.181338	0.197882	0.193385	0.196768	0.195421	0.191686	0.192118	0.194152	0.193595	0.191074
OVC1	0.425476	0.425531	0.433416	0.435939	0.431269	0.425709	0.43288	0.432259	0.432468	0.429479	0.431826	0.443085	0.426576	0.422216	0.424726	0.423964	0.420447	0.423175	0.435568	0.434554	0.434801	0.419174	0.423195	0.419081	0.422548	0.425488	0.414987	0.416599	0.416676	0.416616	0.418774	0.419191	0.449845	0.425474	0.431472	0.428273	0.425592	0.424927	0.423839	0.39398	0.42289	0.422684	0.427394	0.425786	0.418995	0.419258	0.421368	0.422939	0.419345
OVC2	0.427298	0.427434	0.434829	0.437457	0.432679	0.427755	0.434591	0.433884	0.434102	0.431043	0.43351	0.444751	0.428111	0.423973	0.426658	0.425777	0.422356	0.425193	0.436973	0.436251	0.435954	0.420881	0.425158	0.420972	0.424381	0.427317	0.417068	0.418551	0.418734	0.418578	0.420628	0.421468	0.451896	0.427366	0.433383	0.430254	0.42762	0.426757	0.425514	0.396195	0.42484	0.42462	0.429286	0.427928	0.420686	0.421182	0.422852	0.424532	0.421205
OVC3	0.425428	0.427097	0.433129	0.43568	0.430732	0.425803	0.432452	0.432027	0.432059	0.429154	0.43156	0.442868	0.426921	0.422749	0.425317	0.424233	0.421129	0.423174	0.435114	0.434216	0.434558	0.418965	0.42321	0.418973	0.423493	0.426444	0.415069	0.417928	0.416423	0.417844	0.418698	0.419216	0.4502	0.425402	0.432796	0.42975	0.426801	0.424899	0.424052	0.394674	0.42397	0.423005	0.427992	0.42637	0.419281	0.419642	0.421249	0.422962	0.419642
OVD1	0.423458	0.423894	0.431194	0.433663	0.428706	0.423612	0.430962	0.430129	0.430185	0.427256	0.429555	0.4407	0.424074	0.419717	0.422318	0.42147	0.418106	0.421292	0.433194	0.431939	0.432568	0.41753	0.421441	0.417254	0.420772	0.42358	0.413437	0.415032	0.415221	0.415179	0.416982	0.417482	0.44873	0.423846	0.42981	0.427183	0.424286	0.423271	0.422292	0.39269	0.421488	0.420246	0.425096	0.423479	0.416814	0.41678	0.418835	0.420467	0.417204
OVD2	0.425776	0.426113	0.433235	0.43598	0.431165	0.426033	0.433076	0.432371	0.432347	0.429525	0.431928	0.443092	0.426548	0.422271	0.424995	0.423854	0.420519	0.423494	0.43543	0.434179	0.434748	0.419821	0.423935	0.419633	0.423184	0.426172	0.415942	0.417444	0.417402	0.417383	0.419277	0.419833	0.450519	0.426136	0.432169	0.429287	0.42621	0.425497	0.424408	0.395254	0.423743	0.422649	0.427465	0.42617	0.419139	0.419399	0.421258	0.422929	0.419486
OVO10	0.260137	0.261041	0.265351	0.266311	0.263408	0.261134	0.264099	0.265568	0.263251	0.262289	0.264412	0.269816	0.258473	0.257268	0.257866	0.256966	0.255687	0.258978	0.26652	0.266396	0.265936	0.257388	0.259841	0.257733	0.257645	0.260506	0.255211	0.257475	0.255108	0.25711	0.257262	0.255849	0.275534	0.26071	0.264957	0.262696	0.261488	0.262526	0.260871	0.238391	0.259097	0.256459	0.260451	0.257363	0.253963	0.253488	0.256336	0.256064	0.254545
OVO11	0.26437	0.264929	0.269595	0.270358	0.268459	0.266855	0.269145	0.268988	0.267763	0.267335	0.268101	0.273466	0.264082	0.262119	0.262331	0.261285	0.261432	0.265294	0.270494	0.270674	0.270869	0.263293	0.265188	0.264004	0.262108	0.26421	0.260699	0.26325	0.261971	0.263006	0.262914	0.261604	0.277685	0.265606	0.269606	0.267601	0.266909	0.266729	0.265858	0.24679	0.264441	0.261504	0.265086	0.263044	0.260242	0.259392	0.262833	0.261838	0.26006
OVO12	0.260564	0.261279	0.265642	0.265849	0.263576	0.260686	0.264318	0.26524	0.263037	0.262197	0.263922	0.269627	0.258395	0.256956	0.257134	0.257001	0.255428	0.258783	0.265979	0.265365	0.266379	0.257494	0.260019	0.25809	0.257505	0.26095	0.254869	0.257892	0.25511	0.257587	0.257189	0.255918	0.275459	0.260019	0.265218	0.262842	0.261133	0.261798	0.260529	0.238647	0.260336	0.256808	0.259969	0.257811	0.254723	0.253794	0.256496	0.255419	0.253338
OVO13	0.268873	0.269232	0.272662	0.272907	0.271127	0.26965	0.272234	0.272234	0.27095	0.270124	0.27273	0.276367	0.26741	0.265589	0.26594	0.265611	0.264641	0.268704	0.274236	0.273493	0.272986	0.266801	0.26908	0.267599	0.265657	0.268174	0.265191	0.266275	0.265691	0.266471	0.266475	0.264863	0.280184	0.269515	0.273651	0.271525	0.269686	0.270811	0.269215	0.25054	0.267689	0.266353	0.268402	0.266372	0.263919	0.262949	0.266522	0.264869	0.263246
OVO14	0.259618	0.260535	0.265031	0.265804	0.262883	0.260331	0.263242	0.265237	0.262946	0.26228	0.264043	0.26902	0.258143	0.256171	0.256939	0.256532	0.254433	0.258583	0.265852	0.265471	0.265722	0.256868	0.259142	0.257387	0.256817	0.260445	0.254011	0.256508	0.254589	0.256578	0.256449	0.255595	0.274699	0.259595	0.264021	0.261897	0.261026	0.261928	0.260305	0.237919	0.258941	0.256223	0.259501	0.257537	0.254397	0.252985	0.255774	0.255061	0.253186
OVO15	0.270775	0.27144	0.275705	0.27598	0.274491	0.272811	0.274873	0.275742	0.273326	0.273874	0.274851	0.27829	0.268816	0.267514	0.268582	0.268063	0.26658	0.271161	0.276392	0.2764	0.276466	0.269608	0.271211	0.270119	0.268442	0.271222	0.267514	0.270099	0.268538	0.269315	0.268603	0.266918	0.282207	0.271357	0.275673	0.273359	0.271722	0.273404	0.271831	0.254317	0.270542	0.26838	0.271765	0.269029	0.266575	0.266099	0.268592	0.268017	0.266264
OVO16	0.267806	0.269268	0.272803	0.274142	0.271787	0.269033	0.272668	0.272569	0.271552	0.271076	0.272138	0.275973	0.267072	0.266224	0.266663	0.265411	0.265013	0.267505	0.274427	0.273836	0.273171	0.267036	0.268557	0.267182	0.26541	0.268008	0.264076	0.266285	0.265703	0.265821	0.266291	0.265263	0.280303	0.268815	0.273285	0.271841	0.269202	0.269984	0.268996	0.249135	0.268118	0.265964	0.269477	0.267432	0.264917	0.264434	0.266595	0.265644	0.263369
OVO17	0.189812	0.189249	0.195631	0.196804	0.192034	0.189911	0.194402	0.194698	0.193856	0.191606	0.194194	0.201062	0.189862	0.18593	0.186629	0.185914	0.184298	0.185826	0.196881	0.194455	0.194708	0.182425	0.186441	0.184342	0.187233	0.188949	0.178791	0.181914	0.181499	0.183582	0.182241	0.18017	0.208904	0.187433	0.19368	0.192831	0.189364	0.188948	0.188743	0.151507	0.184356	0.183613	0.1899	0.186295	0.17991	0.178415	0.183214	0.183727	0.179135
OVO18	0.257476	0.258965	0.263119	0.264504	0.261155	0.258763	0.261881	0.263005	0.261971	0.260738	0.262659	0.266703	0.258403	0.255954	0.256713	0.256207	0.255232	0.257834	0.264667	0.264188	0.263925	0.256693	0.258279	0.256319	0.256566	0.259653	0.253522	0.257101	0.255183	0.256684	0.255407	0.255208	0.270706	0.258685	0.263768	0.261846	0.2611	0.259976	0.258962	0.239496	0.258751	0.256541	0.259838	0.257891	0.253998	0.253902	0.256942	0.256183	0.253803
OVO19	0.188268	0.188724	0.193999	0.196249	0.191316	0.189411	0.193508	0.193762	0.191968	0.19062	0.192799	0.199515	0.189189	0.184408	0.185398	0.184431	0.182663	0.185243	0.195759	0.194276	0.19469	0.181494	0.184915	0.182793	0.185701	0.187992	0.177148	0.180548	0.180363	0.182352	0.18135	0.179547	0.207722	0.187026	0.191965	0.191545	0.189018	0.18805	0.187646	0.150172	0.182933	0.182175	0.188452	0.185028	0.178093	0.1775	0.181831	0.182267	0.178186
OVO1	0.189044	0.190864	0.195384	0.196886	0.192036	0.188293	0.195022	0.194376	0.193016	0.191251	0.192442	0.20031	0.189248	0.185714	0.187823	0.186398	0.183806	0.185159	0.196359	0.19556	0.195711	0.183849	0.186603	0.185083	0.187251	0.190969	0.178944	0.183663	0.182003	0.183777	0.183994	0.183116	0.208942	0.189152	0.195505	0.193529	0.190905	0.190542	0.188611	0.155515	0.185903	0.184849	0.189259	0.187048	0.181292	0.180647	0.183211	0.183737	0.180906
OVO2	0.264971	0.266446	0.268578	0.269399	0.266579	0.265061	0.267984	0.268262	0.266057	0.266651	0.267449	0.271939	0.264567	0.262333	0.262854	0.261804	0.261572	0.2636	0.269532	0.268569	0.268885	0.2626	0.264901	0.263157	0.26356	0.265339	0.260439	0.263932	0.261975	0.26299	0.262183	0.260594	0.277726	0.26493	0.269802	0.268393	0.266514	0.265614	0.264796	0.246376	0.2655	0.262432	0.265355	0.263117	0.259631	0.259824	0.263083	0.261576	0.259432
OVO3	0.261985	0.262667	0.266856	0.268499	0.264911	0.26276	0.265729	0.266992	0.264942	0.263923	0.266733	0.271066	0.260546	0.25863	0.259757	0.25883	0.257476	0.26113	0.268439	0.267168	0.26744	0.259592	0.261832	0.259937	0.259723	0.261992	0.256918	0.259124	0.257532	0.258733	0.258929	0.257555	0.277027	0.262001	0.266542	0.264977	0.262484	0.263645	0.263074	0.240393	0.26126	0.258691	0.261669	0.259304	0.2566	0.255594	0.258482	0.257227	0.255732
OVO4	0.261696	0.262496	0.267293	0.267333	0.2649	0.263023	0.26539	0.266819	0.264887	0.264131	0.266036	0.271542	0.260207	0.258958	0.259745	0.258911	0.257212	0.260959	0.267573	0.267574	0.267445	0.259164	0.260811	0.25943	0.258988	0.262669	0.256308	0.259348	0.257067	0.258383	0.258901	0.257124	0.27588	0.260827	0.266255	0.2646	0.261936	0.263161	0.261992	0.240683	0.261305	0.258362	0.262221	0.259534	0.256344	0.255394	0.258247	0.257311	0.25547
OVO5	0.260146	0.260264	0.264332	0.264698	0.262571	0.261623	0.264504	0.264087	0.262749	0.262122	0.263894	0.268054	0.25918	0.256698	0.257216	0.257024	0.255372	0.260585	0.265962	0.2652	0.265432	0.258401	0.260173	0.259319	0.256678	0.260456	0.255808	0.25847	0.257291	0.25837	0.257561	0.256192	0.273322	0.260951	0.265027	0.26371	0.261651	0.261495	0.26125	0.241999	0.260238	0.257603	0.260258	0.258813	0.25554	0.25504	0.257489	0.256727	0.254772
OVO6	0.252668	0.255117	0.257884	0.259135	0.256211	0.254404	0.257541	0.256849	0.255888	0.255028	0.256905	0.262828	0.25336	0.250862	0.250374	0.2517	0.250458	0.252738	0.259349	0.257776	0.258009	0.252002	0.253177	0.250512	0.251621	0.255392	0.246527	0.250974	0.249407	0.251389	0.249102	0.248701	0.26775	0.253445	0.258882	0.257663	0.254856	0.255307	0.253669	0.232252	0.252576	0.250523	0.253945	0.252383	0.249301	0.24808	0.251243	0.25028	0.248319
OVO7	0.261068	0.261037	0.264837	0.265989	0.262033	0.261143	0.263477	0.263562	0.262887	0.262546	0.264379	0.267206	0.25855	0.256907	0.257403	0.256738	0.2561	0.26002	0.266263	0.264818	0.265253	0.259298	0.260639	0.259956	0.257806	0.260445	0.25717	0.258895	0.257139	0.258794	0.257041	0.257571	0.271502	0.260222	0.265226	0.262467	0.260579	0.262849	0.261717	0.24332	0.259859	0.256981	0.260299	0.258322	0.255657	0.255122	0.257758	0.257214	0.255928
OVO8	0.260656	0.261971	0.266284	0.266151	0.263388	0.261496	0.264755	0.265513	0.263169	0.263136	0.264128	0.269551	0.258919	0.257036	0.25743	0.257356	0.255431	0.259838	0.266012	0.266009	0.266428	0.257775	0.260572	0.258437	0.258017	0.261282	0.255049	0.257558	0.255874	0.257776	0.256764	0.25583	0.276021	0.260715	0.265656	0.262657	0.261978	0.261595	0.260951	0.238755	0.259485	0.256617	0.260498	0.25777	0.254797	0.253846	0.256892	0.255961	0.253841
OVO9	0.260435	0.261731	0.266587	0.267056	0.263634	0.261431	0.264476	0.266099	0.263735	0.26307	0.264985	0.270817	0.259206	0.257449	0.258117	0.257405	0.256213	0.259483	0.266813	0.26624	0.266673	0.25861	0.260619	0.258856	0.258426	0.261285	0.255446	0.257958	0.255862	0.257459	0.257398	0.256024	0.275682	0.26076	0.265568	0.263219	0.261495	0.262938	0.260647	0.239282	0.260088	0.257174	0.260438	0.258118	0.254965	0.254136	0.257016	0.25619	0.254166
PDR	0.200286	0.20267	0.204242	0.204921	0.20259	0.198615	0.202508	0.201985	0.201358	0.201768	0.20263	0.206247	0.201175	0.197077	0.199583	0.19729	0.196455	0.197613	0.204963	0.204106	0.203803	0.177291	0.180729	0.194935	0.200433	0.20254	0.186125	0.188836	0.196673	0.198551	0.19524	0.194124	0.207981	0.197243	0.198251	0.195325	0.199354	0.199984	0.198622	0.166711	0.184046	0.193357	0.19838	0.19492	0.190643	0.190768	0.194469	0.193917	0.190739
RDA1	0.191031	0.191155	0.200928	0.202307	0.198269	0.197509	0.199995	0.200114	0.19906	0.197405	0.199628	0.203824	0.193458	0.191706	0.191732	0.193166	0.191679	0.194724	0.202333	0.201634	0.201974	0.183055	0.181644	0.189633	0.188264	0.191344	0.190947	0.194699	0.188457	0.189036	0.190795	0.186032	0.204771	0.194395	0.200689	0.20109	0.194145	0.195777	0.19495	0.178872	0.199193	0.197685	0.201416	0.198985	0.196068	0.194863	0.198117	0.197583	0.195465
RDA2	0.195434	0.196001	0.207388	0.20732	0.205136	0.203987	0.20476	0.205795	0.205096	0.204681	0.20525	0.208224	0.199655	0.199413	0.198756	0.198985	0.199071	0.201666	0.208931	0.207383	0.207608	0.187998	0.187906	0.194898	0.193515	0.195708	0.198157	0.20132	0.195929	0.195755	0.197813	0.193456	0.207616	0.201569	0.205949	0.206031	0.198669	0.199728	0.19925	0.189737	0.205793	0.204992	0.207496	0.206047	0.202958	0.202927	0.206131	0.20478	0.203228
ROM	0.208853	0.209454	0.211682	0.212482	0.209591	0.20936	0.210982	0.21039	0.210737	0.211031	0.210964	0.212123	0.209924	0.206587	0.208126	0.206388	0.206446	0.207408	0.212118	0.212526	0.212266	0.200276	0.202886	0.207364	0.209132	0.210616	0.19566	0.195266	0.208094	0.207987	0.203919	0.204683	0.210511	0.205113	0.203733	0.201249	0.206244	0.208337	0.207937	0.177419	0.190536	0.203074	0.205678	0.203996	0.202261	0.200243	0.204309	0.202556	0.200752
SBF	0.200491	0.202389	0.205344	0.206519	0.203078	0.200645	0.204346	0.20407	0.203644	0.202926	0.203745	0.206073	0.202095	0.198539	0.198674	0.19861	0.19814	0.198835	0.205992	0.205748	0.20409	0.192955	0.194985	0.199034	0.201937	0.202893	0.189063	0.191396	0.198425	0.19925	0.195625	0.195555	0.208899	0.198343	0.19846	0.196463	0.199844	0.201364	0.199758	0.167103	0.184268	0.194566	0.198541	0.195189	0.192358	0.192065	0.195425	0.194297	0.191454
SGU1	0.205689	0.205534	0.207943	0.207819	0.20438	0.204487	0.205128	0.205709	0.205464	0.204268	0.20556	0.207712	0.201857	0.200814	0.198466	0.199597	0.200664	0.202182	0.207289	0.20759	0.206985	0.200238	0.201839	0.203297	0.201253	0.204894	0.195475	0.196235	0.204047	0.204875	0.199905	0.199009	0.21076	0.201844	0.199592	0.196838	0.203302	0.208698	0.207529	0.183062	0.199302	0.191964	0.195746	0.192563	0.189999	0.191513	0.192767	0.190947	0.189322
SGU2	0.206534	0.205432	0.207966	0.20848	0.204795	0.20437	0.204173	0.207215	0.205602	0.205014	0.205608	0.208592	0.202223	0.200632	0.199574	0.199406	0.200055	0.203959	0.208989	0.207187	0.207851	0.202352	0.203873	0.206232	0.203878	0.205492	0.196659	0.198232	0.206673	0.206125	0.2005	0.200841	0.211041	0.20219	0.200367	0.199181	0.20434	0.209856	0.208762	0.185182	0.200269	0.194492	0.196071	0.19418	0.191966	0.190577	0.19389	0.192347	0.191474
SKZ1	0.19359	0.193358	0.204077	0.203929	0.20111	0.200848	0.201749	0.203484	0.202157	0.202797	0.202789	0.206393	0.196359	0.196255	0.19419	0.195906	0.195504	0.198521	0.205115	0.20454	0.204793	0.197471	0.197747	0.19284	0.191769	0.193316	0.193184	0.195731	0.193007	0.192522	0.197061	0.196124	0.208816	0.199179	0.201048	0.200437	0.191743	0.197168	0.19681	0.180898	0.199304	0.198401	0.200799	0.200528	0.1962	0.195807	0.199176	0.198099	0.19533
SKZ2	0.19507	0.194022	0.203654	0.204669	0.202219	0.200431	0.202793	0.204188	0.201927	0.201571	0.20232	0.207361	0.197757	0.195337	0.194927	0.196911	0.194937	0.19828	0.204631	0.203498	0.205513	0.197705	0.200388	0.193048	0.191684	0.194764	0.194777	0.196895	0.193488	0.1936	0.197877	0.198203	0.209915	0.200713	0.201423	0.201212	0.194052	0.196955	0.196988	0.182521	0.200635	0.200235	0.202817	0.200775	0.198092	0.196955	0.200844	0.198661	0.196834
SLZ1	0.189885	0.190981	0.196235	0.197775	0.193306	0.190143	0.195592	0.19478	0.193657	0.193208	0.194335	0.200176	0.191391	0.187533	0.1887	0.188308	0.187095	0.187946	0.19768	0.196055	0.196778	0.185508	0.187926	0.187255	0.189685	0.192006	0.179332	0.1834	0.185267	0.18597	0.184715	0.185309	0.203154	0.189618	0.191178	0.188729	0.190677	0.189382	0.188826	0.160497	0.184254	0.184433	0.188755	0.186783	0.181978	0.182174	0.184323	0.184225	0.181975
SLZ2	0.201518	0.20171	0.206977	0.209023	0.206121	0.203628	0.207493	0.205456	0.205573	0.205148	0.204769	0.210407	0.204247	0.201063	0.201571	0.200586	0.201414	0.202052	0.208457	0.207906	0.207637	0.199495	0.201177	0.201342	0.20206	0.203712	0.194239	0.198123	0.199181	0.199752	0.19926	0.20079	0.211013	0.201865	0.201647	0.20034	0.201881	0.201091	0.200563	0.180775	0.19808	0.199541	0.202702	0.201136	0.197464	0.19657	0.200455	0.198663	0.197081
SLZ3	0.201806	0.203507	0.207542	0.207882	0.204572	0.203697	0.206719	0.206014	0.205365	0.205527	0.20557	0.208188	0.204026	0.201112	0.201855	0.200745	0.2013	0.202113	0.206972	0.208058	0.207505	0.199403	0.202203	0.202009	0.202972	0.205013	0.194746	0.198652	0.200288	0.201165	0.199148	0.200123	0.210473	0.202067	0.202541	0.200536	0.203021	0.202056	0.200734	0.182195	0.198292	0.199061	0.202389	0.200566	0.197763	0.196323	0.200517	0.198916	0.196891
SMS	0.202831	0.203216	0.207276	0.207371	0.204657	0.203562	0.205586	0.206278	0.205951	0.205059	0.206219	0.209051	0.204729	0.200965	0.201872	0.200854	0.200947	0.202698	0.207805	0.20734	0.207789	0.197895	0.198998	0.200581	0.201818	0.203971	0.190372	0.193846	0.200271	0.20076	0.197501	0.197023	0.207049	0.197621	0.200252	0.197723	0.200793	0.202954	0.2025	0.17569	0.192909	0.197292	0.198717	0.197237	0.194127	0.193061	0.196459	0.195681	0.193979
SUM1	0.192599	0.19268	0.204368	0.207272	0.202915	0.201967	0.202662	0.204431	0.202951	0.203351	0.204472	0.207209	0.197694	0.197742	0.197076	0.19698	0.196254	0.199757	0.206054	0.205495	0.20608	0.199017	0.199978	0.193213	0.192427	0.192334	0.196251	0.199115	0.171548	0.171408	0.197276	0.197395	0.208146	0.199504	0.204847	0.204415	0.196289	0.190417	0.190641	0.185629	0.202686	0.203484	0.206858	0.205578	0.201895	0.200926	0.203858	0.203138	0.200596
SUM2	0.191658	0.193296	0.204555	0.206092	0.203174	0.202784	0.203249	0.204115	0.202902	0.202695	0.205071	0.20695	0.198804	0.199464	0.198283	0.198712	0.197801	0.200021	0.206467	0.205826	0.205984	0.199664	0.20086	0.193078	0.193437	0.195269	0.197129	0.201316	0.171051	0.171743	0.197699	0.197724	0.208733	0.199692	0.206677	0.206866	0.198374	0.188107	0.188136	0.188466	0.205073	0.206229	0.209673	0.207753	0.20392	0.203745	0.206164	0.205066	0.203146
SWA1	0.203441	0.205807	0.207692	0.209298	0.206015	0.204332	0.206549	0.207681	0.20622	0.206399	0.206267	0.209069	0.20493	0.202947	0.202927	0.201004	0.202163	0.201716	0.208317	0.20749	0.207899	0.197365	0.198457	0.203229	0.204881	0.205893	0.189086	0.191603	0.201773	0.203019	0.199322	0.198687	0.209428	0.200464	0.201187	0.199404	0.201957	0.206126	0.204212	0.175917	0.192613	0.197318	0.201723	0.197008	0.195333	0.19533	0.198482	0.196222	0.193474
SWA2	0.198319	0.199784	0.203193	0.204231	0.200573	0.197941	0.201472	0.201566	0.200198	0.201019	0.20043	0.204603	0.197687	0.194382	0.19538	0.194287	0.193205	0.195558	0.202827	0.203284	0.203272	0.191848	0.193613	0.196973	0.197062	0.199241	0.18209	0.183953	0.195644	0.196002	0.191894	0.193162	0.207216	0.195021	0.194088	0.192654	0.19589	0.200694	0.198068	0.164469	0.185678	0.189705	0.193717	0.191084	0.187704	0.186946	0.19005	0.188741	0.1865
SWA3	0.205286	0.207432	0.209831	0.210528	0.206821	0.205276	0.207587	0.208652	0.2074	0.207965	0.208613	0.209952	0.207168	0.204258	0.204336	0.20234	0.203938	0.204272	0.210028	0.209083	0.209824	0.198863	0.20001	0.203755	0.205589	0.207035	0.190161	0.193191	0.203635	0.20588	0.199859	0.200196	0.210417	0.20196	0.201201	0.200225	0.204045	0.207923	0.20629	0.177957	0.193028	0.198849	0.202472	0.200518	0.197524	0.196337	0.200031	0.199304	0.196526
SWA4	0.204906	0.207133	0.210288	0.21025	0.20805	0.205928	0.208816	0.207646	0.206944	0.208316	0.2088	0.210511	0.207318	0.203044	0.204917	0.20315	0.203296	0.204798	0.209229	0.209389	0.209512	0.197724	0.19961	0.203775	0.205685	0.206944	0.188428	0.191659	0.20292	0.203897	0.199036	0.199977	0.210207	0.201847	0.200308	0.198939	0.204037	0.206069	0.20453	0.176887	0.192431	0.197874	0.201975	0.19982	0.197554	0.196718	0.200285	0.19767	0.195575
SWM	0.207102	0.20758	0.210181	0.211223	0.208259	0.206735	0.208733	0.208593	0.207487	0.208871	0.207744	0.211034	0.207708	0.205683	0.205409	0.204027	0.205136	0.205086	0.210662	0.210956	0.210758	0.198936	0.199533	0.205127	0.207328	0.208371	0.193185	0.195374	0.204356	0.206316	0.201262	0.202574	0.210983	0.20281	0.202679	0.201321	0.20424	0.206323	0.205394	0.175563	0.189606	0.200594	0.204113	0.201531	0.199188	0.198293	0.201111	0.200482	0.198731
TWM	0.205955	0.206283	0.209227	0.209616	0.206476	0.204393	0.206129	0.207219	0.205859	0.206552	0.20775	0.209313	0.206058	0.203301	0.20417	0.201049	0.202539	0.203297	0.20882	0.207614	0.208231	0.196955	0.198486	0.203568	0.206105	0.20608	0.192346	0.194954	0.201683	0.202933	0.199427	0.200446	0.210377	0.20091	0.201658	0.200095	0.202652	0.205026	0.204132	0.17105	0.185412	0.199872	0.20341	0.200243	0.198116	0.196737	0.200331	0.198742	0.197161
TXL	0.203813	0.205791	0.206691	0.207948	0.202668	0.200987	0.206203	0.205216	0.203338	0.202526	0.204033	0.205958	0.205126	0.199581	0.202189	0.200231	0.199534	0.198882	0.208141	0.206554	0.20745	0.196768	0.197527	0.201876	0.205494	0.205584	0.189249	0.191551	0.200799	0.201853	0.199769	0.199284	0.209046	0.201249	0.200673	0.2006	0.202859	0.203873	0.201492	0.170236	0.18904	0.200233	0.203124	0.202018	0.198455	0.197116	0.200303	0.198829	0.196447
VBS	0.198955	0.200215	0.203889	0.20485	0.202035	0.19958	0.202226	0.202565	0.201314	0.201911	0.201904	0.206692	0.199492	0.196902	0.196833	0.196883	0.19631	0.197539	0.204841	0.20381	0.203991	0.193856	0.195787	0.197374	0.198487	0.200298	0.187664	0.191181	0.194872	0.196331	0.192948	0.193234	0.206314	0.194787	0.196783	0.194074	0.196314	0.198664	0.197739	0.171219	0.191423	0.192615	0.195605	0.194065	0.189971	0.188798	0.193042	0.191676	0.189211
*AWD: African White Dorper, AFS: Afshari, AWS: Awassi, BGE: Bangladeshi, BCS: Brazilian Creole, CAS: Castellana, CHA: Changthangi, CHE: Cheviot, CCA: Cine Capari, DWM: Dollgellau Welsh Mountain, ETB: Eastern Tibetan, EMZ: Ethiopian Menz, FIN: Finnsheep, GUR: Garut, GCN: Gulf Coast native, GAR: Indian Garole, KRS: Karakas, KAR: Karya, LAC: Lacaune, BMN: Morada Nova, NQA: Namaqua Afrikaner, NDZ: No…
[truncated: 126 more columns]
