# Supplementary material for: Analysis of Whole Genome Resequencing Datasets from a Worldwide Sample of Sheep Breeds to Identify Potential Causal Mutations Influencing Milk Composition Traits
Source: Animals (Basel). 2020 Sep 1;10(9):1542. doi: 10.3390/ani10091542 (PMC7552124; doi:10.3390/ani10091542)
Supplement: Supplementary file 1 [file animals-10-01542-s001.zip › Table S5.xlsx]

## Sheet: Table S5
SUPPLEMENTARY MATERIAL ANALYSIS OF WHOLE-GENOME RESEQUENCING DATASETS FROM A WORLD-WIDE SAMPLE OF SHEEP BREEDS TO IDENTIFY POTENTIAL CAUSAL MUTATIONS INFLUENCING MILK COMPOSITION TRAITS. By: Hector Marina, Beatriz Gutiérrez-Gil, Cristina Esteban-Blanco, Aroa Suárez-Vega, Rocio Pelayo, Juan-José. Arranz.
Table S5. Estimates of Evolutionary Divergence between each sample rely on the SNP variants located in candidate regions. This table summarizes the evolutionary divergence index matrix obtains after the Maximum Composite Likelihood model based on the variant diversity of the variants detected in the candidate genes regions including domestic and wild sheep.
	AFS1	AFS2	ASF10	ASF11	ASF12	ASF13	ASF14	ASF15	ASF16	ASF17	ASF18	ASF19	ASF1	ASF2	ASF3	ASF4	ASF5	ASF6	ASF7	ASF8	ASF9	AWD1	AWD2	AWS	AWT1	AWT2	BCS1	BCS2	BGE1	BGE2	BMN1	BMN2	BSI1	BSI2	CAS1	CAS2	CCA	CHA1	CHA2	CHE1	CHE2	CHU10	CHU11	CHU12	CHU13	CHU14	CHU15	CHU16	CHU17
AFS1
AFS2	0.114282
ASF10	0.111783	0.131627
ASF11	0.140361	0.156549	0.117559
ASF12	0.124589	0.131895	0.102799	0.104061
ASF13	0.136831	0.139941	0.131495	0.134628	0.117613
ASF14	0.151423	0.145759	0.134743	0.137394	0.125202	0.0945327
ASF15	0.140676	0.150548	0.127065	0.143432	0.115893	0.121388	0.124659
ASF16	0.12995	0.131209	0.139628	0.159747	0.123041	0.111144	0.108977	0.145048
ASF17	0.127149	0.139856	0.121704	0.12654	0.108904	0.122675	0.126088	0.0808473	0.13673
ASF18	0.136087	0.131899	0.132101	0.135019	0.119269	0.12411	0.138658	0.119275	0.119163	0.112612
ASF19	0.128722	0.125521	0.12884	0.131038	0.111161	0.126977	0.114621	0.129787	0.116861	0.111112	0.137281
ASF1	0.130079	0.124816	0.13264	0.12507	0.108639	0.124309	0.122698	0.126419	0.108901	0.120466	0.134116	0.107866
ASF2	0.143648	0.138689	0.132969	0.120734	0.139266	0.138834	0.134802	0.126501	0.126306	0.121694	0.109142	0.130248	0.146183
ASF3	0.131189	0.124202	0.138544	0.122383	0.131513	0.104258	0.11326	0.135248	0.118088	0.124824	0.140617	0.125985	0.108264	0.106275
ASF4	0.139983	0.123189	0.129303	0.121812	0.117651	0.121814	0.121462	0.118711	0.148843	0.117584	0.130273	0.114535	0.0805402	0.133615	0.124927
ASF5	0.143232	0.131427	0.136361	0.144522	0.133917	0.137451	0.127519	0.126767	0.137503	0.116071	0.0932907	0.134267	0.128552	0.082444	0.138086	0.122037
ASF6	0.130556	0.131201	0.128868	0.129876	0.10441	0.101834	0.101185	0.136186	0.0896072	0.121502	0.12928	0.107092	0.111572	0.136053	0.104851	0.12742	0.152338
ASF7	0.150038	0.147942	0.140547	0.089887	0.135051	0.134379	0.130208	0.135762	0.160708	0.123958	0.147384	0.13359	0.132008	0.133316	0.117673	0.133857	0.158774	0.120528
ASF8	0.104541	0.128944	0.0863005	0.13742	0.138841	0.148517	0.115192	0.147517	0.120866	0.140362	0.129538	0.11684	0.14186	0.125681	0.139498	0.140633	0.121179	0.131361	0.123527
ASF9	0.135843	0.126066	0.130476	0.165647	0.149799	0.142403	0.148771	0.107775	0.118292	0.100873	0.10959	0.127493	0.13049	0.126306	0.14528	0.139405	0.101029	0.141795	0.143682	0.124251
AWD1	0.127095	0.129405	0.130781	0.124808	0.106375	0.138871	0.128651	0.124539	0.149343	0.109614	0.138264	0.114241	0.127217	0.153783	0.136308	0.105309	0.14142	0.123228	0.133773	0.13272	0.153776
AWD2	0.127916	0.119942	0.118345	0.126901	0.139616	0.15414	0.145008	0.147309	0.147826	0.143285	0.139643	0.123573	0.149961	0.135817	0.145175	0.140013	0.138307	0.129732	0.139032	0.107785	0.15428	0.106729
AWS	0.157774	0.170194	0.143317	0.145444	0.149696	0.14386	0.129976	0.144019	0.173466	0.146213	0.0992762	0.142398	0.146956	0.151183	0.156703	0.123989	0.127505	0.139038	0.158208	0.136838	0.154365	0.143285	0.149511
AWT1	0.109452	0.132945	0.105302	0.128613	0.130927	0.132367	0.138379	0.148636	0.125804	0.130841	0.116336	0.125253	0.123232	0.132151	0.137504	0.116956	0.131066	0.110463	0.131619	0.106339	0.136143	0.136482	0.111958	0.134064
AWT2	0.126797	0.123763	0.125044	0.133784	0.128602	0.146814	0.13491	0.135238	0.160841	0.139803	0.142219	0.129	0.132104	0.125628	0.109173	0.105743	0.125347	0.136227	0.139914	0.125343	0.155283	0.133078	0.123952	0.144309	0.127665
BCS1	0.148261	0.150154	0.133841	0.122346	0.12298	0.139149	0.138137	0.13943	0.158786	0.131139	0.130656	0.118529	0.115122	0.157018	0.141154	0.111099	0.127063	0.130593	0.157132	0.146774	0.163005	0.120742	0.145973	0.125718	0.130654	0.118368
BCS2	0.148011	0.132876	0.154079	0.135705	0.134715	0.162465	0.144414	0.129164	0.152229	0.114523	0.152905	0.124673	0.135464	0.133549	0.148286	0.132842	0.130113	0.136051	0.146726	0.15495	0.136048	0.122346	0.125521	0.179089	0.141378	0.14353	0.127113
BGE1	0.129173	0.137717	0.131871	0.155665	0.153316	0.135685	0.147754	0.156082	0.15641	0.137152	0.13043	0.132658	0.13605	0.141483	0.129565	0.154167	0.142987	0.134549	0.147222	0.131323	0.110847	0.155802	0.149686	0.16609	0.136276	0.134601	0.146805	0.14305
BGE2	0.122032	0.150878	0.12363	0.151105	0.166271	0.148451	0.143723	0.165499	0.144205	0.145216	0.146296	0.135639	0.143536	0.143412	0.136175	0.160796	0.158092	0.135761	0.149235	0.104161	0.134574	0.160803	0.128981	0.158907	0.132557	0.14521	0.153319	0.149761	0.0808467
BMN1	0.120546	0.130283	0.119639	0.142286	0.117334	0.143445	0.138823	0.14413	0.130038	0.150948	0.133252	0.129762	0.130338	0.14667	0.151523	0.137116	0.159698	0.136584	0.161251	0.126014	0.161659	0.141775	0.122816	0.140469	0.131129	0.146482	0.150662	0.160471	0.160545	0.136186
BMN2	0.136106	0.13312	0.15672	0.151599	0.152456	0.132412	0.139716	0.140548	0.145834	0.123364	0.139151	0.126938	0.147316	0.128703	0.12691	0.142178	0.12524	0.124026	0.141889	0.147814	0.140872	0.119939	0.110852	0.14064	0.142759	0.139903	0.147039	0.11421	0.144398	0.137514	0.154444
BSI1	0.143848	0.141951	0.143456	0.138263	0.146028	0.137874	0.128057	0.136406	0.160522	0.126374	0.129485	0.136294	0.146716	0.126752	0.13724	0.136585	0.144029	0.146335	0.143817	0.133301	0.149561	0.138195	0.145931	0.141235	0.137716	0.13535	0.143731	0.153966	0.149749	0.157149	0.139281	0.133427
BSI2	0.13121	0.132973	0.14146	0.145232	0.150072	0.149148	0.129726	0.14176	0.146873	0.122121	0.133446	0.138533	0.15904	0.115912	0.130308	0.14416	0.13727	0.13243	0.1524	0.125146	0.150253	0.137326	0.128501	0.139691	0.139418	0.133753	0.155674	0.137375	0.14739	0.137789	0.139408	0.122643	0.0732807
CAS1	0.143526	0.156413	0.130555	0.129226	0.119907	0.141482	0.153131	0.136575	0.150741	0.119192	0.128897	0.126967	0.134024	0.152626	0.14095	0.126535	0.130608	0.129683	0.139303	0.128506	0.148422	0.123746	0.126671	0.148834	0.127027	0.127022	0.102682	0.130409	0.141193	0.140023	0.150044	0.137019	0.134993	0.142169
CAS2	0.111736	0.13339	0.1364	0.108151	0.115329	0.139771	0.139621	0.13175	0.148748	0.119346	0.144633	0.111048	0.134249	0.133453	0.126828	0.115164	0.147063	0.120969	0.106701	0.122856	0.153389	0.105325	0.117285	0.147479	0.131539	0.122822	0.136627	0.120493	0.142961	0.140141	0.137258	0.123619	0.143324	0.133201	0.120359
CCA	0.112821	0.142367	0.126531	0.122196	0.128355	0.128801	0.145526	0.136678	0.156847	0.128548	0.127381	0.126812	0.122119	0.135219	0.128095	0.118909	0.132347	0.131468	0.148152	0.120793	0.159136	0.127336	0.123116	0.117295	0.110653	0.131108	0.133885	0.138096	0.152907	0.139557	0.128817	0.127994	0.130209	0.130841	0.117389	0.105532
CHA1	0.116669	0.122776	0.138444	0.155913	0.145727	0.160021	0.167763	0.153555	0.128526	0.128326	0.141613	0.129054	0.119323	0.137702	0.125793	0.139816	0.149854	0.120825	0.147718	0.134246	0.121216	0.147741	0.138417	0.172115	0.126627	0.139273	0.146557	0.144037	0.101662	0.0899864	0.144984	0.135329	0.162643	0.144425	0.12946	0.132552	0.139323
CHA2	0.134174	0.132817	0.149098	0.149226	0.138882	0.117994	0.15522	0.136805	0.141253	0.135943	0.142391	0.122625	0.156962	0.135142	0.130392	0.15021	0.142327	0.124478	0.140502	0.13622	0.138506	0.130704	0.143872	0.174826	0.139877	0.150987	0.138965	0.138878	0.12185	0.134397	0.148191	0.129536	0.120571	0.123194	0.131743	0.121035	0.144078	0.128282
CHE1	0.127345	0.135478	0.132302	0.12448	0.121868	0.154338	0.145123	0.152381	0.14983	0.128425	0.155883	0.114889	0.125865	0.121679	0.136566	0.117038	0.134274	0.135535	0.144159	0.121529	0.152609	0.117473	0.128878	0.149945	0.131497	0.128648	0.130001	0.113596	0.139721	0.13805	0.130752	0.139285	0.141889	0.125687	0.113714	0.105918	0.113159	0.142656	0.145074
CHE2	0.127706	0.135107	0.124975	0.132515	0.121837	0.133471	0.121125	0.136472	0.133221	0.112969	0.144712	0.111133	0.118098	0.129106	0.125076	0.115289	0.127661	0.125751	0.132633	0.110415	0.140939	0.123194	0.124943	0.142597	0.131802	0.128237	0.141799	0.127176	0.132294	0.135246	0.119471	0.131469	0.121	0.11408	0.110039	0.103341	0.110443	0.14091	0.149556	0.077772
CHU10	0.128334	0.128371	0.14497	0.147589	0.126941	0.131322	0.138842	0.142461	0.13057	0.144193	0.138346	0.116876	0.126023	0.151272	0.137191	0.125879	0.155822	0.133307	0.138536	0.125949	0.152432	0.116774	0.139502	0.135384	0.138285	0.141786	0.137428	0.149692	0.142414	0.14796	0.127032	0.147069	0.15941	0.162225	0.150146	0.118599	0.136075	0.140907	0.130416	0.132409	0.129186
CHU11	0.132471	0.132257	0.12336	0.11565	0.122369	0.125443	0.13681	0.1113	0.166101	0.119977	0.134745	0.123186	0.11976	0.127074	0.120882	0.10783	0.129839	0.137894	0.128064	0.143696	0.147243	0.12213	0.128431	0.14325	0.12324	0.111713	0.106274	0.12794	0.139313	0.146334	0.126835	0.132518	0.123932	0.136749	0.127672	0.1133	0.120009	0.135709	0.126549	0.131383	0.130336	0.123036
CHU12	0.108292	0.114713	0.126595	0.121286	0.114698	0.138039	0.131282	0.120536	0.131089	0.109826	0.131414	0.116627	0.100044	0.130593	0.11991	0.110618	0.11786	0.13161	0.138475	0.128815	0.135365	0.114785	0.12385	0.139838	0.117449	0.115911	0.0965953	0.118153	0.134385	0.131859	0.128099	0.124823	0.127295	0.134993	0.109214	0.124374	0.130125	0.117197	0.131036	0.126876	0.123899	0.120724	0.0836762
CHU13	0.144798	0.123598	0.1447	0.123997	0.129647	0.152845	0.138899	0.131392	0.171239	0.135466	0.146116	0.120041	0.129806	0.135359	0.13085	0.11263	0.133183	0.138577	0.122289	0.142387	0.151257	0.107415	0.116463	0.140445	0.147066	0.107469	0.109289	0.13082	0.143801	0.155049	0.15589	0.12837	0.135897	0.137051	0.126845	0.120579	0.130968	0.139944	0.140314	0.13196	0.141938	0.122014	0.0811745	0.0881102
CHU14	0.141638	0.142088	0.139549	0.138747	0.12723	0.144819	0.150686	0.138356	0.147724	0.13164	0.151805	0.11769	0.141009	0.154915	0.131553	0.136256	0.148014	0.126834	0.128442	0.142499	0.153147	0.121294	0.139931	0.168292	0.139436	0.119333	0.120403	0.114612	0.152938	0.155241	0.157723	0.122094	0.143149	0.150023	0.127668	0.117188	0.146473	0.143869	0.121839	0.13873	0.133751	0.135197	0.0977407	0.115944	0.108596
CHU15	0.116123	0.128937	0.141196	0.129363	0.123779	0.141523	0.155893	0.157386	0.134657	0.146169	0.141363	0.114842	0.119473	0.153923	0.140556	0.14275	0.165276	0.124752	0.133232	0.132581	0.154815	0.131388	0.137632	0.158418	0.135111	0.153211	0.131353	0.146351	0.146315	0.141057	0.122543	0.146114	0.146575	0.156896	0.142624	0.099467	0.122117	0.140628	0.134801	0.114773	0.117806	0.09646	0.117383	0.114914	0.131956	0.117663
CHU16	0.131826	0.134346	0.143635	0.136349	0.133319	0.150718	0.161472	0.132431	0.142755	0.127205	0.134505	0.11621	0.145028	0.127116	0.134393	0.135615	0.141585	0.133142	0.143128	0.135235	0.133605	0.121782	0.136518	0.166399	0.14187	0.146489	0.132582	0.118662	0.15518	0.143499	0.14767	0.132349	0.138066	0.130106	0.121158	0.0968589	0.131623	0.12764	0.117859	0.115684	0.12254	0.143731	0.112639	0.124272	0.127593	0.116484	0.115628
CHU17	0.134656	0.123025	0.149486	0.156555	0.141063	0.144224	0.156187	0.12696	0.133054	0.117111	0.125518	0.115557	0.145299	0.131344	0.124973	0.146402	0.131532	0.130751	0.148225	0.142145	0.123496	0.123762	0.13401	0.159699	0.149198	0.145933	0.134333	0.126664	0.141337	0.150483	0.150354	0.11332	0.133784	0.128042	0.133946	0.120011	0.14155	0.125936	0.106715	0.138337	0.135554	0.143188	0.119913	0.117623	0.128819	0.111197	0.135578	0.0730512
CHU18	0.145232	0.144425	0.142946	0.141771	0.136326	0.155063	0.131692	0.126873	0.160413	0.129102	0.142959	0.116583	0.153832	0.159583	0.149631	0.140388	0.152466	0.125483	0.110429	0.135759	0.130368	0.13095	0.138687	0.139098	0.160247	0.13009	0.124238	0.118535	0.1497	0.153235	0.147927	0.138513	0.146376	0.152651	0.141465	0.122464	0.153302	0.1525	0.143877	0.145937	0.146567	0.127662	0.121496	0.128912	0.112905	0.100304	0.117635	0.129599	0.120284
CHU19	0.132011	0.111539	0.142968	0.167102	0.154044	0.152881	0.142278	0.13628	0.145622	0.13386	0.137979	0.134808	0.144713	0.150151	0.148726	0.147067	0.142199	0.152343	0.152013	0.14571	0.133719	0.139515	0.133913	0.169352	0.150423	0.151427	0.157201	0.119139	0.154682	0.150313	0.139935	0.135803	0.155788	0.149145	0.15181	0.132776	0.164819	0.142314	0.150466	0.145917	0.142257	0.144641	0.123929	0.125932	0.133129	0.118031	0.131475	0.132613	0.123743
CHU1	0.145698	0.136253	0.146249	0.141944	0.130555	0.14705	0.143103	0.139849	0.164276	0.121721	0.15026	0.114133	0.130975	0.166085	0.135512	0.122193	0.137672	0.139469	0.139808	0.158226	0.144469	0.112191	0.139193	0.149348	0.146224	0.127283	0.106007	0.124622	0.152228	0.158103	0.155776	0.12688	0.140663	0.150971	0.123762	0.117871	0.143141	0.136809	0.138531	0.12461	0.126489	0.138257	0.103432	0.109665	0.110251	0.0969818	0.11228	0.114193	0.11182
CHU20	0.148785	0.14045	0.145892	0.134784	0.138661	0.147209	0.152261	0.130285	0.174379	0.134779	0.135317	0.135283	0.128328	0.148902	0.141636	0.12676	0.147341	0.150966	0.139247	0.161835	0.156977	0.136984	0.138114	0.152982	0.129991	0.129769	0.119376	0.147282	0.154625	0.163217	0.15386	0.13923	0.139494	0.16516	0.138261	0.131307	0.140383	0.138927	0.141757	0.145287	0.151361	0.123783	0.0658114	0.0976149	0.0966606	0.104829	0.106722	0.132013	0.13225
CHU21	0.148085	0.138261	0.146849	0.138293	0.122679	0.152851	0.141024	0.140854	0.160701	0.140451	0.151929	0.119081	0.142372	0.149441	0.148807	0.126699	0.139483	0.13979	0.133224	0.146264	0.153512	0.111921	0.128356	0.151287	0.147369	0.137853	0.125145	0.130899	0.163597	0.162821	0.149639	0.128767	0.155703	0.16777	0.14623	0.121436	0.151145	0.148292	0.132886	0.143558	0.149488	0.109768	0.128161	0.123814	0.108192	0.118974	0.124756	0.132724	0.123107
CHU22	0.13498	0.111836	0.137837	0.158556	0.137614	0.124357	0.14823	0.139567	0.121569	0.134374	0.128774	0.119076	0.133853	0.140052	0.134728	0.134428	0.143141	0.126709	0.142611	0.133871	0.120068	0.120806	0.131335	0.15784	0.126454	0.153163	0.140629	0.123925	0.137427	0.146294	0.146582	0.127599	0.14016	0.149864	0.141209	0.123362	0.140566	0.136303	0.101048	0.146776	0.134101	0.0953877	0.12463	0.111835	0.129513	0.110401	0.108598	0.106661	0.10756
CHU23	0.130819	0.141435	0.134528	0.123022	0.117069	0.141071	0.131552	0.107174	0.139087	0.113515	0.135528	0.110736	0.124041	0.121441	0.129528	0.113668	0.113676	0.126052	0.132492	0.130942	0.146671	0.113744	0.131879	0.139842	0.129669	0.108236	0.109343	0.127302	0.1545	0.150436	0.130242	0.129175	0.125882	0.12756	0.103445	0.110308	0.135506	0.139968	0.13082	0.117132	0.120218	0.135121	0.102969	0.097102	0.113001	0.112866	0.138685	0.112025	0.119769
CHU24	0.136428	0.134595	0.137533	0.143408	0.132182	0.136019	0.136514	0.118589	0.148176	0.110746	0.146113	0.109582	0.139358	0.148706	0.137059	0.131587	0.137868	0.125935	0.131344	0.139108	0.130624	0.122228	0.133601	0.156296	0.140192	0.128548	0.116302	0.121951	0.14285	0.147424	0.13403	0.125252	0.135149	0.132727	0.133748	0.125923	0.147765	0.138876	0.127886	0.134673	0.127584	0.139504	0.0680393	0.115839	0.113987	0.0877196	0.115897	0.116804	0.107313
CHU25	0.151031	0.145828	0.143933	0.131099	0.120175	0.149137	0.15804	0.137901	0.140656	0.131179	0.141649	0.119609	0.133952	0.147319	0.148261	0.136213	0.14357	0.130129	0.141915	0.14318	0.143731	0.121221	0.150444	0.168049	0.135557	0.148407	0.121458	0.117992	0.156551	0.159124	0.150428	0.137622	0.152548	0.163255	0.136852	0.117005	0.144223	0.145047	0.1175	0.144418	0.151138	0.128224	0.107272	0.117606	0.124529	0.0692897	0.110119	0.117329	0.116032
CHU26	0.129759	0.132414	0.142015	0.130684	0.133473	0.151951	0.142819	0.133257	0.154798	0.130618	0.154101	0.107018	0.118889	0.168827	0.147467	0.119387	0.155046	0.125485	0.12164	0.136037	0.143801	0.111066	0.136186	0.143459	0.152872	0.139905	0.119434	0.132065	0.160157	0.147802	0.144073	0.137077	0.136805	0.141775	0.137085	0.110992	0.142305	0.141952	0.149357	0.129501	0.120839	0.133779	0.115422	0.103725	0.106092	0.111439	0.103576	0.110357	0.120984
CHU27	0.145658	0.13797	0.159916	0.158707	0.157209	0.138591	0.137399	0.136213	0.154123	0.136913	0.152465	0.116594	0.141277	0.144983	0.142525	0.134569	0.162941	0.13981	0.149188	0.147336	0.151173	0.131322	0.149974	0.156574	0.154578	0.165167	0.146626	0.138859	0.155374	0.157775	0.147646	0.132908	0.124512	0.124541	0.146907	0.117351	0.134353	0.145049	0.134668	0.139324	0.128792	0.146102	0.108862	0.129582	0.130318	0.130404	0.119953	0.096291	0.111192
CHU28	0.137597	0.119159	0.141506	0.140569	0.116385	0.142357	0.132686	0.140174	0.14318	0.143606	0.142474	0.120253	0.13559	0.143186	0.142903	0.116714	0.154368	0.127101	0.119996	0.134015	0.151028	0.121027	0.131904	0.135521	0.146441	0.133572	0.144639	0.149541	0.170367	0.163567	0.115731	0.14827	0.152956	0.151074	0.150689	0.115257	0.150004	0.151197	0.151553	0.134812	0.1309	0.088166	0.137905	0.138353	0.130229	0.127031	0.129035	0.131754	0.127283
CHU29	0.135188	0.136812	0.1356	0.131577	0.124011	0.14623	0.141351	0.13397	0.143839	0.106787	0.13202	0.119868	0.139823	0.140992	0.149686	0.118969	0.125239	0.130669	0.133181	0.134914	0.138756	0.107861	0.133959	0.147423	0.131336	0.154185	0.120839	0.107487	0.153486	0.149336	0.153613	0.128503	0.136607	0.129839	0.128315	0.111083	0.144444	0.125805	0.127532	0.128988	0.126073	0.126977	0.109271	0.116897	0.125745	0.10808	0.122852	0.111323	0.123706
CHU2	0.144609	0.132696	0.146546	0.138771	0.139245	0.162023	0.141621	0.142514	0.146609	0.116471	0.144609	0.112102	0.142144	0.142555	0.152461	0.122861	0.127284	0.13238	0.123294	0.123869	0.129437	0.124627	0.127642	0.145088	0.144584	0.135171	0.129992	0.111236	0.151908	0.145001	0.148721	0.131887	0.155086	0.136385	0.127908	0.111309	0.14326	0.134817	0.141219	0.129321	0.130932	0.139793	0.131308	0.121665	0.11223	0.120079	0.129698	0.113788	0.114842
CHU30	0.11996	0.112765	0.122801	0.136266	0.12781	0.156448	0.14458	0.161067	0.132299	0.129281	0.149434	0.101681	0.122795	0.13701	0.138965	0.129213	0.136357	0.120567	0.137623	0.120749	0.144438	0.132641	0.128792	0.152573	0.131045	0.128033	0.12193	0.110424	0.142227	0.126649	0.130596	0.131321	0.146831	0.138098	0.113355	0.0947525	0.131375	0.131925	0.137179	0.0929857	0.100947	0.139908	0.129929	0.114592	0.1307	0.109569	0.0767765	0.104316	0.112431
CHU31	0.124037	0.121	0.134189	0.131928	0.141056	0.15232	0.137651	0.154234	0.17647	0.136278	0.156886	0.110422	0.144081	0.140458	0.140025	0.126311	0.14834	0.141653	0.124435	0.132446	0.150466	0.128392	0.125749	0.143136	0.148629	0.113065	0.133615	0.133106	0.154425	0.155642	0.158868	0.142659	0.142106	0.132293	0.169355	0.126962	0.139931	0.151965	0.148337	0.127404	0.15126	0.142339	0.114863	0.135551	0.0998733	0.124168	0.141593	0.142478	0.134223
CHU32	0.146536	0.149542	0.141851	0.135673	0.123755	0.161988	0.148104	0.145148	0.169114	0.135442	0.155278	0.115207	0.153336	0.162541	0.16077	0.140521	0.15054	0.147588	0.137761	0.150234	0.152054	0.122258	0.141565	0.153219	0.151312	0.137832	0.129739	0.13183	0.170105	0.164748	0.150164	0.141328	0.138486	0.158042	0.138585	0.113992	0.149885	0.149304	0.148629	0.133626	0.131759	0.144747	0.116371	0.121461	0.123117	0.100198	0.109728	0.123537	0.124265
CHU33	0.120439	0.119697	0.13123	0.143319	0.1468	0.145338	0.136174	0.155567	0.134147	0.136028	0.148714	0.104778	0.135669	0.146935	0.139848	0.146091	0.142224	0.122997	0.15309	0.115534	0.148827	0.135766	0.113633	0.168183	0.137219	0.1355	0.131316	0.133383	0.13156	0.123219	0.13511	0.13107	0.143414	0.128837	0.12889	0.113953	0.13466	0.138097	0.135343	0.11003	0.114944	0.15103	0.114279	0.114455	0.124637	0.111504	0.096133	0.117993	0.122357
CHU34	0.134863	0.151921	0.141714	0.130337	0.128013	0.139207	0.143976	0.122959	0.153134	0.140255	0.133651	0.126664	0.142421	0.131945	0.131781	0.136847	0.144731	0.136428	0.145102	0.141248	0.156712	0.128366	0.137088	0.138268	0.123495	0.120998	0.11953	0.150618	0.137911	0.14959	0.140597	0.147714	0.134071	0.147216	0.126845	0.122519	0.135811	0.133553	0.134111	0.146562	0.135694	0.110937	0.0915774	0.0983883	0.110595	0.133486	0.104407	0.116232	0.128918
CHU35	0.135635	0.139883	0.162695	0.14626	0.130558	0.13452	0.135635	0.145224	0.123127	0.127838	0.154645	0.119855	0.137052	0.168655	0.146989	0.137235	0.144173	0.117573	0.143314	0.154368	0.143656	0.113368	0.143698	0.169927	0.147452	0.148584	0.114523	0.10877	0.151613	0.144302	0.150542	0.125204	0.153892	0.15481	0.123423	0.118041	0.151062	0.145417	0.11697	0.124647	0.135029	0.120843	0.125263	0.10571	0.126409	0.106316	0.0856386	0.127341	0.126811
CHU36	0.148966	0.148707	0.145446	0.128067	0.117922	0.152416	0.14956	0.12771	0.166396	0.125743	0.142363	0.124786	0.117342	0.142959	0.140832	0.106119	0.132886	0.147399	0.14837	0.164275	0.145629	0.121733	0.144114	0.148733	0.137712	0.116949	0.117495	0.133865	0.143974	0.172181	0.148171	0.143467	0.151621	0.170767	0.12827	0.129971	0.138906	0.154452	0.156795	0.122658	0.133364	0.128834	0.0854931	0.0980874	0.0986291	0.113796	0.131444	0.147928	0.146313
CHU37	0.152986	0.155582	0.151434	0.150017	0.148	0.164696	0.168668	0.133515	0.173043	0.142468	0.132544	0.16622	0.136036	0.145893	0.149872	0.131659	0.121707	0.168527	0.169098	0.174847	0.153353	0.145783	0.162211	0.146742	0.136506	0.135891	0.136728	0.156857	0.157504	0.177739	0.16086	0.15002	0.154689	0.161851	0.156288	0.148202	0.151558	0.148604	0.152584	0.157942	0.155463	0.147953	0.0734266	0.113145	0.118628	0.129055	0.151342	0.143691	0.143739
CHU38	0.126498	0.130714	0.136045	0.145455	0.13103	0.122964	0.143283	0.124596	0.140676	0.135646	0.142431	0.120158	0.134732	0.127884	0.128714	0.124167	0.124212	0.129502	0.141636	0.131824	0.135373	0.133018	0.127105	0.164552	0.119256	0.120372	0.126705	0.127051	0.148058	0.142111	0.139074	0.11767	0.142303	0.139208	0.126376	0.107547	0.122339	0.13676	0.114061	0.134016	0.135286	0.116663	0.108526	0.117403	0.128897	0.112461	0.123716	0.106743	0.118245
CHU39	0.129226	0.132833	0.147814	0.134826	0.12711	0.145814	0.148464	0.147759	0.137091	0.134503	0.141215	0.120794	0.13282	0.148313	0.139934	0.131364	0.138721	0.123095	0.149537	0.130623	0.144928	0.109643	0.116009	0.156009	0.132942	0.149338	0.125977	0.123475	0.152798	0.140926	0.135413	0.115584	0.144287	0.132033	0.100121	0.11477	0.130546	0.129435	0.131694	0.125167	0.115671	0.126474	0.121618	0.105627	0.11526	0.131701	0.117839	0.114919	0.136817
CHU3	0.138692	0.131999	0.140238	0.140145	0.117554	0.151074	0.159429	0.140156	0.142428	0.137663	0.145125	0.128001	0.140738	0.150416	0.157826	0.154746	0.149634	0.132001	0.128456	0.142537	0.130739	0.130044	0.151399	0.169711	0.143937	0.149663	0.142357	0.12987	0.163307	0.175247	0.141246	0.143136	0.140594	0.150528	0.152161	0.133883	0.150879	0.157703	0.115458	0.153395	0.151759	0.134809	0.13234	0.125002	0.128167	0.0927233	0.124906	0.12988	0.118389
CHU40	0.122342	0.116783	0.134329	0.134068	0.13265	0.128233	0.142063	0.14228	0.120039	0.147502	0.147849	0.116447	0.12705	0.149213	0.124064	0.129743	0.156596	0.119229	0.133558	0.117117	0.150457	0.122654	0.118058	0.151334	0.130766	0.130371	0.129301	0.146767	0.142916	0.126617	0.121173	0.14222	0.155886	0.150901	0.139438	0.110805	0.134007	0.130056	0.120343	0.140391	0.134982	0.0582105	0.116706	0.107477	0.115981	0.12539	0.0854045	0.129203	0.132369
CHU41	0.133755	0.10688	0.129384	0.140337	0.137047	0.124051	0.126666	0.127141	0.119616	0.137614	0.139592	0.110714	0.123841	0.148765	0.114475	0.12318	0.141427	0.120867	0.129149	0.11224	0.14176	0.11998	0.122783	0.153038	0.127937	0.127768	0.128193	0.138654	0.146169	0.14306	0.132219	0.139542	0.148306	0.152134	0.137516	0.110327	0.138555	0.131695	0.121465	0.14673	0.133359	0.076042	0.0991645	0.100739	0.120267	0.101487	0.104584	0.119662	0.120651
CHU42	0.125255	0.126872	0.139215	0.121891	0.124754	0.132123	0.117433	0.126543	0.13197	0.120786	0.141562	0.0996849	0.124214	0.140027	0.121678	0.110299	0.133243	0.117312	0.114631	0.134739	0.126467	0.109927	0.130123	0.150081	0.132549	0.133029	0.127348	0.113063	0.138338	0.137001	0.139571	0.115064	0.146616	0.145186	0.138291	0.0791422	0.122535	0.133041	0.120447	0.127556	0.128229	0.0951492	0.107083	0.11266	0.109368	0.114949	0.0837273	0.112573	0.120713
CHU43	0.127096	0.123587	0.132882	0.144931	0.146763	0.137938	0.128279	0.149395	0.151497	0.128109	0.149485	0.111607	0.1287	0.16259	0.150526	0.124206	0.145043	0.138488	0.137887	0.126586	0.140422	0.130552	0.132332	0.154014	0.135148	0.139725	0.127327	0.134103	0.145384	0.138727	0.132624	0.127825	0.127322	0.139604	0.131041	0.112583	0.120595	0.134407	0.137219	0.128519	0.119118	0.147075	0.10323	0.107704	0.123847	0.113808	0.108333	0.119958	0.132349
CHU44	0.138578	0.129858	0.113981	0.12832	0.123275	0.14199	0.134194	0.143532	0.149234	0.125328	0.145543	0.105401	0.141585	0.154267	0.137627	0.126924	0.136495	0.118225	0.128158	0.116023	0.147977	0.10618	0.121557	0.155967	0.145627	0.125745	0.121476	0.130515	0.142126	0.133336	0.147563	0.133974	0.140237	0.135449	0.123893	0.110823	0.138586	0.144934	0.121984	0.127567	0.125857	0.145321	0.102974	0.113948	0.103516	0.088927	0.126454	0.112673	0.110342
CHU45	0.141963	0.15191	0.156179	0.143528	0.157721	0.150661	0.13661	0.149575	0.135935	0.15223	0.157376	0.130722	0.149774	0.169522	0.152996	0.152996	0.158549	0.129763	0.150311	0.130352	0.152705	0.147547	0.128123	0.166365	0.138341	0.151003	0.14128	0.142126	0.159401	0.133418	0.144332	0.130872	0.153132	0.150511	0.139749	0.108273	0.118032	0.142507	0.133295	0.13699	0.138011	0.150595	0.123592	0.135942	0.132697	0.118922	0.109703	0.123871	0.143084
CHU46	0.117772	0.111272	0.132089	0.150999	0.140948	0.141437	0.147003	0.125462	0.142887	0.115777	0.13835	0.103913	0.132368	0.155008	0.14384	0.127933	0.139261	0.119313	0.125345	0.123408	0.124954	0.132855	0.118035	0.150854	0.130736	0.134046	0.129968	0.131354	0.148216	0.137977	0.137517	0.1281	0.155864	0.150523	0.144238	0.118172	0.139439	0.122023	0.124241	0.148882	0.148286	0.132577	0.114235	0.120585	0.124056	0.110153	0.122778	0.124626	0.104832
CHU47	0.14233	0.127882	0.137624	0.144034	0.144541	0.134712	0.156102	0.147649	0.186629	0.125617	0.166721	0.0994542	0.140759	0.14869	0.143285	0.136249	0.168747	0.139697	0.11761	0.118218	0.139093	0.143545	0.129487	0.168575	0.140123	0.145517	0.11869	0.124299	0.116774	0.116355	0.155224	0.134699	0.133148	0.141069	0.135363	0.125272	0.149138	0.094201	0.0979609	0.143731	0.143518	0.118989	0.100499	0.114912	0.103312	0.0996832	0.115509	0.105227	0.111218
CHU48	0.121142	0.118448	0.12453	0.14188	0.137025	0.150565	0.129598	0.132479	0.143846	0.111271	0.147891	0.107753	0.130895	0.135745	0.139361	0.137379	0.1406	0.124126	0.122776	0.131121	0.119581	0.131485	0.116859	0.157019	0.140715	0.121792	0.145521	0.116456	0.127772	0.122823	0.144176	0.113998	0.148716	0.137468	0.15948	0.111106	0.145434	0.121451	0.139525	0.138634	0.132354	0.134588	0.122617	0.116922	0.117715	0.122999	0.131356	0.129242	0.114192
CHU4	0.132583	0.124785	0.144273	0.136847	0.127788	0.133896	0.135133	0.129451	0.130679	0.116426	0.144286	0.111726	0.119563	0.154383	0.126192	0.128361	0.132205	0.117717	0.135765	0.140611	0.135734	0.115886	0.13782	0.150389	0.14126	0.139122	0.103502	0.117383	0.142029	0.134473	0.135448	0.125672	0.139758	0.136599	0.119535	0.118101	0.144977	0.124122	0.120455	0.130927	0.121598	0.114966	0.100839	0.0877491	0.111036	0.104202	0.08791	0.116534	0.113527
CHU5	0.128738	0.131731	0.139685	0.151714	0.135505	0.148406	0.13668	0.136832	0.138926	0.127762	0.144411	0.111577	0.143033	0.147587	0.1461	0.138415	0.134459	0.121798	0.142639	0.13516	0.133871	0.125675	0.120906	0.141023	0.139866	0.136376	0.130761	0.125519	0.152358	0.141584	0.139105	0.111576	0.147059	0.138861	0.144438	0.122026	0.151576	0.121861	0.134481	0.140507	0.129973	0.136449	0.122887	0.116304	0.128262	0.103234	0.129431	0.127231	0.116163
CHU6	0.140139	0.136484	0.142802	0.111005	0.11228	0.155656	0.151158	0.123956	0.16264	0.123071	0.128746	0.122269	0.125885	0.130349	0.125075	0.11114	0.128536	0.135945	0.134655	0.149959	0.15686	0.0979272	0.120261	0.141718	0.140875	0.119459	0.104378	0.128199	0.157366	0.158906	0.14508	0.127463	0.13927	0.142087	0.123748	0.107896	0.129823	0.128009	0.140355	0.123875	0.128567	0.118749	0.0895045	0.0898534	0.0691719	0.113999	0.119895	0.0999948	0.109227
CHU7	0.124618	0.136285	0.148021	0.141273	0.132526	0.148832	0.157678	0.140417	0.139875	0.148629	0.138187	0.139332	0.127347	0.145841	0.140163	0.127435	0.154288	0.14526	0.159603	0.134129	0.160029	0.130602	0.139959	0.132291	0.112424	0.125207	0.121842	0.152432	0.151688	0.144192	0.120935	0.158666	0.155079	0.152027	0.141764	0.129354	0.138304	0.130817	0.145708	0.143503	0.14267	0.0713906	0.108397	0.0897631	0.115523	0.141364	0.120721	0.138116	0.143596
CHU8	0.140519	0.148907	0.158318	0.139926	0.150312	0.158505	0.146975	0.136966	0.162132	0.14288	0.172244	0.110525	0.125626	0.16329	0.145359	0.127598	0.181549	0.130497	0.107834	0.148002	0.159323	0.12628	0.149025	0.152531	0.153151	0.136636	0.132952	0.132504	0.164796	0.162922	0.15222	0.14691	0.159396	0.164172	0.161387	0.109938	0.147573	0.155436	0.14688	0.127997	0.131337	0.113752	0.122809	0.134811	0.118706	0.109245	0.0812963	0.12917	0.14042
CHU9	0.133138	0.13542	0.145172	0.137246	0.124826	0.144348	0.147844	0.139526	0.127775	0.126394	0.133204	0.104897	0.144845	0.146263	0.144489	0.146401	0.137222	0.118468	0.145575	0.127671	0.126351	0.12148	0.123427	0.150129	0.141473	0.135075	0.113651	0.133603	0.140848	0.137311	0.135715	0.132471	0.1458	0.141164	0.129544	0.112354	0.137403	0.133659	0.120734	0.126408	0.130974	0.131401	0.122143	0.119609	0.126964	0.111908	0.106302	0.101655	0.0791009
DWM	0.101906	0.134556	0.125431	0.126461	0.118156	0.144854	0.145806	0.148251	0.132512	0.129174	0.139347	0.120651	0.120521	0.141312	0.138493	0.121539	0.152307	0.130107	0.149484	0.112872	0.152666	0.114291	0.128799	0.145097	0.116793	0.130506	0.127119	0.120361	0.143904	0.137739	0.111608	0.139133	0.13475	0.120887	0.126072	0.11377	0.110538	0.138322	0.142155	0.0968016	0.10235	0.114526	0.121166	0.112555	0.140012	0.127355	0.111938	0.121078	0.143617
EMZ	0.153002	0.131149	0.138888	0.147565	0.15036	0.147439	0.136983	0.129242	0.165177	0.135578	0.156885	0.141447	0.151889	0.145604	0.117599	0.128287	0.151392	0.134939	0.115266	0.136687	0.143331	0.130739	0.138301	0.153937	0.150443	0.11471	0.134947	0.136657	0.139162	0.141837	0.165461	0.138282	0.15289	0.148801	0.151219	0.144024	0.157634	0.142176	0.136142	0.146856	0.157671	0.132628	0.127321	0.138801	0.127944	0.135113	0.153554	0.152811	0.144571
ETB	0.136271	0.138314	0.145352	0.148686	0.141247	0.131838	0.139775	0.134295	0.139017	0.128931	0.119971	0.131374	0.137709	0.118101	0.120191	0.141547	0.114213	0.128562	0.157267	0.148539	0.133484	0.151698	0.139534	0.144933	0.129418	0.122432	0.139086	0.141179	0.118529	0.138922	0.143869	0.122187	0.150785	0.143137	0.141192	0.13618	0.133663	0.134097	0.124009	0.141965	0.145125	0.147119	0.122555	0.130258	0.147911	0.153303	0.153621	0.143073	0.131621
FIN1	0.119338	0.155974	0.130884	0.154617	0.147759	0.16297	0.171689	0.152063	0.13991	0.13741	0.135831	0.143702	0.144831	0.145996	0.156829	0.150977	0.152004	0.143258	0.165565	0.120226	0.13479	0.132036	0.132585	0.155174	0.132026	0.173804	0.16846	0.164762	0.140645	0.134205	0.123656	0.148069	0.158937	0.148607	0.14408	0.12251	0.129182	0.124717	0.148626	0.125298	0.134513	0.148175	0.151305	0.155388	0.179752	0.15292	0.139568	0.123427	0.117787
FIN2	0.125947	0.146325	0.149711	0.140013	0.152446	0.157102	0.155137	0.135737	0.159608	0.125984	0.142047	0.13794	0.142269	0.140858	0.155039	0.141874	0.150897	0.158115	0.138318	0.133162	0.120562	0.13354	0.132207	0.159452	0.146426	0.158039	0.163321	0.142423	0.140171	0.141041	0.137512	0.137349	0.136339	0.137701	0.159771	0.111563	0.131219	0.151568	0.134473	0.129407	0.133	0.141717	0.127319	0.136062	0.154266	0.142783	0.145247	0.120188	0.120358
GAR1	0.12871	0.128152	0.147801	0.139156	0.155194	0.141093	0.149096	0.159406	0.14244	0.14099	0.144478	0.130109	0.151112	0.118373	0.128267	0.135629	0.139647	0.124667	0.138218	0.138756	0.141367	0.151223	0.136169	0.154557	0.122483	0.132363	0.156386	0.135826	0.12375	0.117983	0.148942	0.128157	0.142168	0.125943	0.145944	0.128169	0.125256	0.127391	0.0997803	0.140656	0.147783	0.146883	0.136581	0.133733	0.139132	0.163285	0.146963	0.13708	0.141606
GAR2	0.139022	0.141011	0.144145	0.15383	0.155622	0.120917	0.145137	0.139476	0.158441	0.129488	0.136454	0.141374	0.145611	0.146286	0.127566	0.141507	0.146056	0.143102	0.147354	0.146156	0.125895	0.149382	0.155127	0.135692	0.151208	0.1406	0.153939	0.149567	0.117526	0.129165	0.15265	0.14167	0.141525	0.138636	0.151208	0.133679	0.133805	0.142894	0.120452	0.151721	0.141514	0.136755	0.135733	0.140507	0.156073	0.157965	0.150231	0.139656	0.13512
GCN1	0.121478	0.130149	0.127728	0.14701	0.130926	0.158136	0.148874	0.137956	0.148724	0.138763	0.143995	0.113207	0.136976	0.132779	0.138308	0.144405	0.146021	0.13329	0.171495	0.140397	0.141797	0.143431	0.122076	0.139246	0.142654	0.131214	0.116202	0.137898	0.126303	0.126805	0.117758	0.132335	0.140027	0.125695	0.134299	0.134489	0.134876	0.122631	0.144838	0.125284	0.118987	0.143236	0.114234	0.115156	0.120675	0.138128	0.135391	0.131601	0.132969
GCN2	0.132836	0.122561	0.13872	0.13537	0.134503	0.156855	0.15102	0.137882	0.153703	0.141251	0.152904	0.134372	0.142355	0.139395	0.152537	0.151347	0.140503	0.150266	0.127477	0.122738	0.133383	0.146657	0.137333	0.176937	0.156102	0.152689	0.143752	0.128702	0.155373	0.141875	0.132689	0.152803	0.136951	0.137553	0.140462	0.129895	0.150853	0.15288	0.135019	0.131355	0.129908	0.157661	0.13189	0.117672	0.13981	0.143958	0.137808	0.124291	0.129513
GUR1	0.132147	0.138675	0.141564	0.15747	0.145777	0.135465	0.147646	0.148987	0.151136	0.133005	0.156085	0.132108	0.157162	0.12291	0.117253	0.144129	0.156011	0.125347	0.153605	0.143148	0.147728	0.145721	0.140503	0.147344	0.141511	0.140616	0.152837	0.149769	0.130447	0.136114	0.13642	0.113516	0.146993	0.124853	0.147647	0.114685	0.122238	0.120563	0.123889	0.127216	0.119617	0.12923	0.134591	0.139993	0.149499	0.156165	0.130837	0.139565	0.139105
GUR2	0.126426	0.127871	0.129077	0.163592	0.145593	0.133518	0.164839	0.150858	0.135011	0.13692	0.130256	0.131867	0.137833	0.14082	0.140407	0.143062	0.137083	0.141363	0.149513	0.122398	0.111185	0.13944	0.130464	0.167405	0.123926	0.149393	0.150192	0.158015	0.0945853	0.10968	0.144039	0.132148	0.164052	0.150798	0.145935	0.136938	0.141376	0.106784	0.116166	0.144501	0.145079	0.124564	0.13599	0.131673	0.150014	0.150729	0.137102	0.135907	0.137049
KAR	0.128211	0.136596	0.131739	0.151445	0.151763	0.146845	0.142689	0.160376	0.133995	0.134017	0.146531	0.13578	0.135675	0.13549	0.131217	0.134969	0.151584	0.121797	0.140298	0.130187	0.138491	0.137445	0.134056	0.154003	0.128787	0.16088	0.161818	0.149414	0.134138	0.120643	0.137833	0.128746	0.155515	0.136286	0.149124	0.120948	0.135095	0.0953293	0.150287	0.13757	0.124355	0.14604	0.135526	0.127485	0.139943	0.144828	0.125507	0.125736	0.131894
KRS1	0.122114	0.141171	0.144309	0.149916	0.158004	0.137778	0.141758	0.148934	0.138078	0.104217	0.120088	0.139251	0.129593	0.150711	0.136478	0.141356	0.14499	0.134473	0.14349	0.113583	0.124086	0.150107	0.150167	0.13549	0.1267	0.142812	0.137661	0.156443	0.12195	0.129485	0.148983	0.148909	0.137967	0.127025	0.149357	0.143655	0.138141	0.13898	0.148113	0.151922	0.146427	0.145992	0.140845	0.129846	0.150176	0.162273	0.150746	0.153417	0.149139
KRS2	0.114039	0.118489	0.128343	0.139768	0.147862	0.147973	0.149312	0.152506	0.13288	0.126148	0.129156	0.135503	0.131627	0.121513	0.110597	0.13967	0.136085	0.125377	0.134006	0.114234	0.135847	0.137602	0.118525	0.166384	0.121905	0.130818	0.150443	0.132607	0.121734	0.111571	0.141627	0.130732	0.138645	0.127792	0.143162	0.123931	0.118339	0.100936	0.139779	0.134581	0.128492	0.136068	0.133446	0.125237	0.127876	0.137768	0.123434	0.136827	0.13034
LAC1	0.145703	0.145038	0.170588	0.14758	0.145463	0.169119	0.166536	0.155629	0.14837	0.134432	0.1763	0.121581	0.127793	0.172572	0.155085	0.13973	0.154094	0.138919	0.127027	0.147031	0.140012	0.144214	0.145754	0.172638	0.154585	0.149307	0.127291	0.111268	0.166771	0.14986	0.152757	0.137458	0.161061	0.162578	0.12157	0.121826	0.151286	0.142048	0.1496	0.122664	0.124543	0.146569	0.134113	0.116867	0.138949	0.110402	0.114568	0.121815	0.131044
LAC2	0.157632	0.156543	0.159511	0.136255	0.151569	0.168178	0.14505	0.157075	0.171128	0.136914	0.156987	0.128818	0.157209	0.133192	0.166023	0.13886	0.1441	0.127612	0.13518	0.142935	0.1378	0.141539	0.142979	0.155484	0.162094	0.147898	0.137617	0.11949	0.145185	0.147502	0.171358	0.144021	0.155551	0.149244	0.154036	0.111716	0.160419	0.153315	0.159851	0.124814	0.131862	0.16035	0.136414	0.142383	0.127641	0.141417	0.136933	0.121133	0.126305
MER1	0.129177	0.133241	0.142299	0.135295	0.153589	0.145244	0.141232	0.134743	0.136283	0.129401	0.160198	0.129805	0.13383	0.132771	0.122186	0.138247	0.152013	0.131349	0.139776	0.129471	0.136797	0.130358	0.138656	0.159907	0.150281	0.148437	0.132181	0.143741	0.164711	0.140922	0.143112	0.129191	0.132345	0.113569	0.133366	0.125228	0.140407	0.130422	0.135439	0.148935	0.129146	0.141507	0.126181	0.114449	0.131126	0.143357	0.134431	0.11893	0.111199
MER2	0.151513	0.143359	0.153696	0.140095	0.134559	0.144599	0.155465	0.152381	0.15459	0.144252	0.14739	0.117873	0.119594	0.153602	0.152794	0.118365	0.145449	0.136557	0.139978	0.136189	0.153333	0.124979	0.143343	0.148838	0.133236	0.148977	0.131648	0.136494	0.148452	0.149324	0.148245	0.117202	0.147838	0.155734	0.111216	0.0986986	0.12665	0.137535	0.123589	0.116004	0.127023	0.124691	0.124672	0.124008	0.131624	0.123248	0.11314	0.105098	0.133071
MER3	0.13055	0.139527	0.122346	0.144722	0.13082	0.131184	0.118355	0.121137	0.158002	0.128993	0.156574	0.125204	0.15575	0.120113	0.130979	0.127019	0.131438	0.130871	0.140863	0.125291	0.148502	0.139407	0.114949	0.152447	0.138541	0.116581	0.155767	0.141913	0.145961	0.144061	0.137128	0.132552	0.129769	0.121283	0.140193	0.11592	0.129292	0.149173	0.140044	0.123955	0.109071	0.160688	0.120359	0.128495	0.12971	0.13607	0.15746	0.137781	0.137124
MER4	0.141365	0.142877	0.157014	0.157583	0.157172	0.124618	0.140727	0.154848	0.147348	0.150321	0.168396	0.144632	0.155065	0.155652	0.122682	0.147358	0.15889	0.122194	0.142615	0.145681	0.158475	0.157026	0.140057	0.165682	0.146652	0.166252	0.16258	0.150687	0.137315	0.133655	0.148104	0.117841	0.150805	0.133703	0.141514	0.111622	0.128608	0.141257	0.127753	0.154896	0.120929	0.145056	0.125856	0.136363	0.146814	0.141001	0.130309	0.142625	0.143941
MRA10	0.140502	0.135141	0.134044	0.125775	0.1187	0.135456	0.127696	0.107424	0.137636	0.106377	0.119888	0.116102	0.127137	0.121577	0.136418	0.12092	0.12126	0.121038	0.135104	0.137954	0.121984	0.116859	0.137334	0.145192	0.128107	0.131607	0.107922	0.11909	0.135583	0.151235	0.149329	0.133841	0.11966	0.136054	0.11841	0.110274	0.127609	0.137143	0.118056	0.123341	0.120173	0.139848	0.108107	0.0978842	0.115502	0.129657	0.126048	0.105771	0.108923
MRA11	0.122034	0.124969	0.143282	0.145349	0.131066	0.137954	0.149315	0.147351	0.134124	0.151456	0.152597	0.125044	0.133026	0.138727	0.127108	0.141021	0.150495	0.120206	0.143868	0.139959	0.151783	0.13393	0.129514	0.158853	0.133499	0.147013	0.139284	0.135158	0.146631	0.147964	0.136754	0.125852	0.133348	0.124346	0.135688	0.127401	0.133469	0.131246	0.117188	0.143561	0.135127	0.131346	0.131777	0.120976	0.132438	0.137606	0.132201	0.131588	0.119943
MRA12	0.121829	0.114157	0.136131	0.134841	0.117865	0.140548	0.147835	0.139582	0.136889	0.132428	0.137879	0.108959	0.122322	0.13124	0.135189	0.119485	0.112383	0.128594	0.143749	0.135645	0.13794	0.123689	0.133386	0.154505	0.125843	0.116073	0.116108	0.109672	0.130845	0.138728	0.135336	0.120166	0.135336	0.144695	0.105421	0.112468	0.115352	0.122754	0.112697	0.112781	0.125119	0.130746	0.103003	0.0831324	0.105001	0.110096	0.120001	0.119197	0.114593
MRA13	0.131695	0.151743	0.138421	0.125664	0.137094	0.142027	0.13887	0.141015	0.15732	0.134927	0.160186	0.121385	0.138946	0.160335	0.135082	0.133325	0.146891	0.136578	0.136578	0.1463	0.146727	0.125926	0.148959	0.161225	0.141979	0.131468	0.112958	0.136266	0.143213	0.142496	0.155209	0.139199	0.147388	0.159343	0.1299	0.117394	0.146983	0.138599	0.136977	0.130601	0.141138	0.142114	0.11334	0.104505	0.124334	0.103448	0.108737	0.132697	0.127747
MRA1	0.120008	0.131464	0.123309	0.130557	0.102697	0.137596	0.149225	0.138398	0.138128	0.101757	0.131859	0.121885	0.125229	0.134922	0.129216	0.13235	0.12904	0.119403	0.141786	0.13011	0.144019	0.108643	0.139083	0.151994	0.131836	0.143587	0.140617	0.140811	0.151122	0.156932	0.125685	0.122709	0.124203	0.123682	0.117955	0.119284	0.107698	0.133552	0.133507	0.11612	0.099825	0.131978	0.125521	0.114703	0.125408	0.109506	0.120461	0.127113	0.119504
MRA2	0.129086	0.130928	0.124644	0.129525	0.129912	0.14099	0.139894	0.120423	0.152117	0.109007	0.127536	0.116188	0.108047	0.131115	0.121966	0.100974	0.119715	0.137502	0.143983	0.127042	0.136791	0.105343	0.125737	0.140836	0.126024	0.111656	0.107244	0.130901	0.128113	0.135385	0.147219	0.126986	0.127763	0.136925	0.0990612	0.118228	0.112851	0.123662	0.135945	0.117448	0.108861	0.126442	0.0922182	0.102484	0.110093	0.12046	0.13019	0.117892	0.119355
MRA3	0.143514	0.131164	0.148251	0.145959	0.125218	0.151946	0.163574	0.13155	0.158614	0.111824	0.148805	0.117796	0.127221	0.170722	0.140928	0.130503	0.142294	0.137501	0.144617	0.153697	0.149622	0.103838	0.129665	0.167279	0.149551	0.141226	0.122729	0.114869	0.146634	0.156766	0.152819	0.118419	0.140019	0.139498	0.103416	0.11717	0.137268	0.120331	0.121362	0.10758	0.115594	0.138485	0.118101	0.110773	0.126219	0.106184	0.122583	0.112999	0.111735
MRA4	0.115251	0.126915	0.123702	0.116955	0.121332	0.132755	0.132794	0.129498	0.143718	0.120955	0.131668	0.119354	0.11848	0.137311	0.128202	0.121522	0.140798	0.134554	0.1379	0.13195	0.144365	0.115776	0.122012	0.139812	0.130316	0.130148	0.111948	0.139577	0.148888	0.136532	0.12779	0.138649	0.121845	0.128908	0.120834	0.111652	0.12623	0.133704	0.130197	0.135807	0.109949	0.139068	0.1041	0.0923798	0.122986	0.132041	0.1204	0.114813	0.118189
MRA5	0.132873	0.161064	0.131209	0.124545	0.130545	0.13364	0.138063	0.125106	0.135462	0.11678	0.137679	0.133928	0.118557	0.137975	0.114455	0.121548	0.143919	0.127159	0.153067	0.142083	0.160156	0.119089	0.14369	0.138357	0.128689	0.137343	0.115249	0.143319	0.15174	0.142852	0.143274	0.146648	0.13396	0.138443	0.109912	0.105575	0.110468	0.148993	0.134223	0.127669	0.107715	0.125017	0.119999	0.10512	0.13534	0.127979	0.113358	0.115332	0.132339
MRA6	0.145343	0.165555	0.165635	0.144637	0.138155	0.158663	0.160911	0.112699	0.164425	0.133099	0.136609	0.147132	0.135811	0.145646	0.143768	0.131093	0.119225	0.160521	0.170868	0.169646	0.155422	0.132898	0.15497	0.166513	0.149622	0.136476	0.126991	0.138285	0.162648	0.177879	0.161647	0.158372	0.144659	0.158447	0.112188	0.134734	0.140761	0.159929	0.153899	0.128062	0.136314	0.160933	0.131894	0.120956	0.142655	0.14647	0.142228	0.114938	0.132115
MRA7	0.128127	0.139241	0.14254	0.133596	0.146747	0.130846	0.130686	0.133739	0.141419	0.131627	0.134492	0.118372	0.117054	0.153423	0.138838	0.125573	0.135749	0.13636	0.135788	0.127593	0.144117	0.141555	0.133255	0.152917	0.121855	0.142607	0.11388	0.136851	0.130382	0.125128	0.136594	0.142233	0.129315	0.14263	0.106701	0.122762	0.131587	0.127025	0.125995	0.137389	0.122958	0.142685	0.113579	0.0903993	0.136349	0.128168	0.121787	0.12513	0.135323
MRA8	0.136503	0.136545	0.148161	0.1301	0.117503	0.147535	0.144587	0.117417	0.158482	0.121782	0.136146	0.117389	0.12035	0.131526	0.127522	0.120611	0.123056	0.140165	0.137609	0.151053	0.146849	0.116401	0.1376	0.162677	0.136794	0.126689	0.113052	0.122651	0.143556	0.16116	0.147633	0.13332	0.123049	0.141704	0.0979291	0.120232	0.136287	0.139258	0.138396	0.114604	0.116672	0.143967	0.111136	0.0930182	0.111539	0.125987	0.121991	0.109932	0.120428
MRA9	0.133715	0.144323	0.142005	0.134592	0.133078	0.155378	0.153424	0.130514	0.140552	0.128221	0.151669	0.121098	0.12726	0.160381	0.12825	0.13418	0.164226	0.124613	0.141197	0.132255	0.153074	0.110587	0.126971	0.162649	0.150934	0.146536	0.117339	0.130287	0.146805	0.125893	0.137712	0.132262	0.146746	0.137165	0.113669	0.0992739	0.130629	0.120435	0.132212	0.126656	0.114115	0.13305	0.106526	0.109088	0.12325	0.110132	0.110848	0.0816606	0.105877
NDZ1	0.136131	0.13682	0.122643	0.154327	0.119423	0.140509	0.12736	0.1311	0.144464	0.129711	0.11585	0.125253	0.132064	0.121	0.145943	0.118906	0.126078	0.130775	0.142411	0.134247	0.134856	0.128943	0.139911	0.137978	0.117943	0.134602	0.151068	0.157736	0.139123	0.147418	0.132714	0.13923	0.132737	0.150715	0.144083	0.132009	0.128802	0.134068	0.142079	0.138341	0.132093	0.132128	0.131066	0.133571	0.136299	0.139167	0.14704	0.140788	0.13557
NDZ2	0.104238	0.109237	0.13298	0.150276	0.149944	0.136867	0.140592	0.151487	0.111635	0.125681	0.132937	0.125176	0.127242	0.133112	0.1329	0.124909	0.131675	0.131524	0.14047	0.109911	0.120676	0.129798	0.135803	0.164277	0.115729	0.135492	0.143471	0.135656	0.136605	0.13323	0.144483	0.132277	0.132911	0.119879	0.145971	0.134457	0.12476	0.128008	0.113664	0.135126	0.140548	0.122048	0.132285	0.118559	0.14111	0.136184	0.127507	0.134648	0.135918
NQA	0.137515	0.133631	0.154406	0.141349	0.142274	0.150518	0.153596	0.148537	0.155554	0.128424	0.162318	0.124695	0.133171	0.150455	0.141677	0.123373	0.143796	0.134732	0.13718	0.147641	0.144212	0.123534	0.140634	0.176742	0.144187	0.138373	0.136251	0.100688	0.146964	0.134704	0.157527	0.138932	0.165358	0.151474	0.119251	0.126628	0.139142	0.124308	0.13904	0.109267	0.118898	0.146314	0.13724	0.128547	0.133577	0.140717	0.150495	0.125961	0.135557
NTB	0.137026	0.133014	0.153003	0.153292	0.163037	0.161646	0.154605	0.13831	0.15804	0.141439	0.134242	0.149832	0.15412	0.121917	0.145307	0.146597	0.1017	0.157683	0.170641	0.145955	0.136933	0.154412	0.141738	0.163819	0.140271	0.123686	0.154916	0.134291	0.135886	0.149231	0.156609	0.12605	0.13864	0.126842	0.153973	0.158301	0.153535	0.148857	0.136758	0.149479	0.143258	0.169081	0.132591	0.133174	0.149702	0.149727	0.183654	0.153433	0.13218
OJA1	0.152339	0.158956	0.163503	0.144982	0.137376	0.134255	0.145677	0.144421	0.149499	0.148908	0.157947	0.132345	0.136189	0.133514	0.140925	0.140348	0.117613	0.143831	0.162896	0.158289	0.161536	0.153409	0.14294	0.168028	0.133764	0.132395	0.129113	0.124069	0.152928	0.157106	0.156437	0.13029	0.149208	0.150441	0.114039	0.119549	0.126332	0.151454	0.118533	0.129281	0.140707	0.139578	0.114683	0.117367	0.131819	0.128105	0.122814	0.130035	0.15586
OJA2	0.118144	0.156177	0.132089	0.143472	0.132404	0.137839	0.135298	0.126461	0.118511	0.140151	0.15101	0.130557	0.118566	0.157822	0.148611	0.125709	0.161782	0.118342	0.152759	0.134279	0.151517	0.119721	0.133005	0.150905	0.125881	0.145764	0.149508	0.149751	0.153232	0.139019	0.116587	0.150549	0.162223	0.153177	0.151727	0.113021	0.132376	0.141869	0.148153	0.134622	0.119875	0.113511	0.143301	0.137291	0.154452	0.142958	0.126092	0.127429	0.145647
OVO1	0.131587	0.140143	0.145619	0.137611	0.143668	0.15187	0.14231	0.148107	0.148948	0.132048	0.148391	0.123287	0.131022	0.129851	0.138265	0.128916	0.1377	0.138648	0.121629	0.123757	0.135687	0.127832	0.125223	0.139083	0.132099	0.14108	0.140614	0.117424	0.141742	0.133223	0.137138	0.126556	0.14111	0.132189	0.141711	0.119628	0.128369	0.147138	0.134056	0.112199	0.128936	0.123955	0.137056	0.133204	0.131374	0.136936	0.131574	0.126548	0.131291
OVO2	0.184529	0.18141	0.191333	0.191695	0.191648	0.187961	0.189325	0.198728	0.214434	0.183227	0.181283	0.200569	0.203145	0.187914	0.19158	0.187934	0.173377	0.206432	0.192843	0.184877	0.182196	0.182999	0.180045	0.175839	0.188137	0.190218	0.196384	0.195644	0.199715	0.197139	0.193077	0.171365	0.199439	0.195957	0.200614	0.201099	0.194229	0.203154	0.21103	0.196481	0.196627	0.194373	0.188329	0.188065	0.176794	0.201845	0.209463	0.201479	0.186914
OVC1	0.411817	0.409946	0.409879	0.410726	0.404481	0.421844	0.39681	0.406249	0.42336	0.400307	0.419692	0.409725	0.40919	0.40617	0.423636	0.406432	0.401695	0.400684	0.408066	0.407616	0.409055	0.403337	0.407708	0.412784	0.404791	0.417295	0.411072	0.400557	0.408948	0.41523	0.421887	0.396518	0.401718	0.401557	0.409774	0.40338	0.413572	0.412989	0.412884	0.403191	0.408367	0.424211	0.409062	0.402139	0.397043	0.405491	0.413246	0.408806	0.414015
OVC2	0.408764	0.406829	0.407435	0.407514	0.402015	0.418666	0.39443	0.403637	0.42085	0.397346	0.416935	0.406028	0.40727	0.403716	0.421364	0.404008	0.399599	0.396981	0.404565	0.40448	0.40621	0.400197	0.404229	0.40972	0.401533	0.413102	0.407974	0.396576	0.405575	0.41114	0.418444	0.393291	0.397768	0.397171	0.40645	0.399587	0.410137	0.408219	0.409351	0.40051	0.405332	0.421694	0.406174	0.398766	0.393316	0.401713	0.40865	0.406012	0.412185
OVC3	0.408694	0.406558	0.407015	0.405972	0.400259	0.417944	0.392543	0.401431	0.419631	0.395462	0.416166	0.406286	0.405646	0.402455	0.419098	0.401338	0.398452	0.395161	0.403027	0.403699	0.404649	0.399552	0.403758	0.408936	0.400272	0.412657	0.406418	0.395953	0.406153	0.411024	0.417393	0.392554	0.397164	0.396884	0.405922	0.399607	0.408171	0.408057	0.408226	0.398275	0.403508	0.420357	0.403636	0.398139	0.393747	0.401343	0.408795	0.405495	0.410118
OVD1	0.41183	0.409326	0.410088	0.409213	0.403889	0.42116	0.396831	0.404838	0.422044	0.39933	0.419381	0.409071	0.409593	0.405579	0.422416	0.406282	0.400605	0.400043	0.40739	0.406244	0.407488	0.402894	0.406892	0.413225	0.402422	0.416503	0.411412	0.399368	0.408847	0.414109	0.421231	0.395639	0.400405	0.400774	0.40964	0.402075	0.413032	0.411888	0.411243	0.401204	0.407074	0.423817	0.408076	0.401872	0.396673	0.405565	0.413198	0.407281	0.413753
OVD2	0.41156	0.407617	0.408536	0.40789	0.403436	0.419854	0.39629	0.404457	0.42314	0.398722	0.417631	0.408168	0.40828	0.404494	0.421363	0.404597	0.400942	0.399346	0.405416	0.405459	0.407499	0.40187	0.405219	0.410477	0.403063	0.415187	0.410283	0.398714	0.407983	0.413674	0.420095	0.395617	0.399726	0.399505	0.408311	0.401987	0.411626	0.411234	0.410478	0.400796	0.405705	0.42304	0.406956	0.401386	0.39471	0.404925	0.410899	0.407087	0.413681
OVO10	0.138916	0.169581	0.165367	0.177248	0.172874	0.177591	0.183362	0.188243	0.174062	0.175912	0.176477	0.174419	0.164157	0.187269	0.177541	0.167057	0.181098	0.175884	0.185133	0.159172	0.175716	0.170465	0.170527	0.178879	0.149407	0.192301	0.179628	0.194964	0.179275	0.174568	0.172338	0.181226	0.179722	0.163945	0.177089	0.164088	0.164099	0.163615	0.183999	0.177794	0.182578	0.168815	0.17272	0.156662	0.177661	0.185029	0.168203	0.175853	0.177407
OVO11	0.151323	0.165375	0.168194	0.153819	0.164988	0.166755	0.171775	0.178378	0.193639	0.159011	0.166919	0.164496	0.164771	0.180828	0.170384	0.158028	0.178561	0.173232	0.157081	0.154213	0.161166	0.16556	0.171104	0.165402	0.155937	0.180014	0.166607	0.175875	0.181786	0.17108	0.178622	0.169763	0.168681	0.168667	0.181385	0.159888	0.156362	0.178225	0.174495	0.175597	0.18068	0.168434	0.162598	0.161282	0.165993	0.177262	0.165313	0.178098	0.177784
OVO12	0.156105	0.174046	0.17368	0.201313	0.188743	0.188449	0.187137	0.198384	0.185791	0.180587	0.184572	0.178052	0.171119	0.189953	0.185034	0.179957	0.169601	0.185894	0.200479	0.169956	0.172347	0.188132	0.179662	0.184876	0.169267	0.190208	0.186941	0.202759	0.182166	0.174564	0.19028	0.183931	0.186556	0.171693	0.179256	0.181407	0.172854	0.171117	0.192655	0.179827	0.18092	0.184899	0.186846	0.167141	0.17257	0.184007	0.176261	0.191699	0.18673
OVO13	0.158253	0.150009	0.17378	0.175815	0.184604	0.181728	0.179872	0.179285	0.208833	0.165343	0.179239	0.174192	0.170804	0.167799	0.174745	0.168564	0.178068	0.19268	0.167119	0.164521	0.182608	0.164515	0.159625	0.182314	0.174546	0.181546	0.190035	0.174706	0.193464	0.19003	0.185211	0.166888	0.167003	0.165105	0.19291	0.166739	0.164544	0.185116	0.184769	0.169631	0.174863	0.181664	0.17442	0.177014	0.165307	0.18438	0.174608	0.174335	0.173145
OVO14	0.160979	0.16466	0.183927	0.193146	0.188858	0.178985	0.179058	0.178942	0.19325	0.164948	0.178766	0.178802	0.171562	0.179201	0.182074	0.17216	0.174698	0.19238	0.178839	0.175492	0.174596	0.173653	0.168426	0.193264	0.172714	0.193868	0.188292	0.178999	0.187399	0.194412	0.191634	0.180942	0.178904	0.168045	0.198031	0.178256	0.17835	0.18987	0.188446	0.184911	0.189997	0.179706	0.169305	0.169652	0.168705	0.18668	0.183682	0.184733	0.181979
OVO15	0.152097	0.154017	0.151263	0.162786	0.162122	0.165194	0.172386	0.18417	0.1719	0.169749	0.168206	0.156233	0.160952	0.168889	0.168954	0.159366	0.180356	0.152991	0.168331	0.138353	0.174747	0.144568	0.140303	0.168611	0.155063	0.170893	0.171121	0.177239	0.178746	0.159812	0.151543	0.152404	0.167773	0.164656	0.156872	0.145692	0.160238	0.173275	0.169564	0.156317	0.153478	0.157491	0.168179	0.166936	0.166523	0.169845	0.153217	0.159351	0.164366
OVO16	0.154886	0.171992	0.161105	0.166841	0.16053	0.164494	0.166289	0.178375	0.187577	0.170009	0.171085	0.169012	0.168703	0.173056	0.170115	0.159147	0.178046	0.175477	0.180845	0.155879	0.172676	0.175628	0.171124	0.182654	0.159554	0.170061	0.174001	0.188247	0.176979	0.171403	0.165048	0.174689	0.16876	0.172118	0.176421	0.162835	0.16603	0.177663	0.182832	0.166945	0.172267	0.169441	0.155493	0.157839	0.172161	0.184329	0.164737	0.174473	0.1804
OVO17	0.123607	0.142763	0.149288	0.127533	0.144253	0.132107	0.14513	0.142423	0.133628	0.125023	0.140018	0.145628	0.132098	0.145117	0.135353	0.13496	0.142031	0.131788	0.128652	0.142515	0.140974	0.131671	0.142789	0.147438	0.124104	0.145621	0.141876	0.133946	0.1455	0.130419	0.141576	0.136158	0.14495	0.133653	0.141451	0.126848	0.128085	0.138424	0.134739	0.121231	0.133892	0.129466	0.134199	0.125069	0.146826	0.143001	0.127236	0.142476	0.148313
OVO18	0.154257	0.153731	0.173001	0.164625	0.160766	0.164597	0.17049	0.196223	0.173154	0.17617	0.174127	0.169324	0.165192	0.170432	0.17086	0.160176	0.173391	0.174343	0.168244	0.161248	0.180766	0.173336	0.171982	0.178484	0.153754	0.167408	0.173545	0.17286	0.180149	0.167916	0.172998	0.174309	0.173136	0.172725	0.17972	0.162519	0.161873	0.181932	0.171407	0.166393	0.173595	0.1623	0.162881	0.163637	0.159126	0.173232	0.16611	0.178257	0.184494
OVO19	0.12224	0.143656	0.149104	0.124615	0.140377	0.132821	0.14447	0.138701	0.132678	0.12221	0.136512	0.144136	0.130222	0.141333	0.132903	0.128864	0.13889	0.131609	0.128825	0.141982	0.139635	0.131553	0.138691	0.141251	0.128711	0.142343	0.14362	0.126896	0.147438	0.13372	0.141912	0.13543	0.142999	0.135564	0.145366	0.125376	0.122741	0.137971	0.134613	0.11729	0.132589	0.129307	0.129201	0.12519	0.141227	0.137289	0.125983	0.139794	0.144672
OVO3	0.142262	0.154288	0.165919	0.187773	0.170653	0.159246	0.159218	0.174074	0.17135	0.159366	0.159524	0.16706	0.167378	0.170531	0.167615	0.167997	0.159656	0.173861	0.179249	0.157907	0.170441	0.161145	0.168031	0.171968	0.161751	0.185246	0.175438	0.178896	0.170287	0.1727	0.168627	0.160669	0.169138	0.160354	0.180025	0.164501	0.170602	0.17535	0.170772	0.174337	0.174015	0.164333	0.163448	0.156425	0.165151	0.169784	0.168075	0.172385	0.168222
OVO4	0.157109	0.17526	0.183278	0.191924	0.186621	0.163242	0.174656	0.197948	0.181047	0.180205	0.173886	0.171178	0.162023	0.184674	0.16453	0.169419	0.173641	0.176133	0.185796	0.179088	0.175657	0.187998	0.194371	0.172661	0.167957	0.189087	0.173972	0.201162	0.162614	0.169449	0.187579	0.17297	0.183023	0.182458	0.178584	0.178275	0.169132	0.169991	0.176901	0.180053	0.188753	0.167947	0.174805	0.159728	0.174635	0.180839	0.164828	0.185738	0.18074
OVO5	0.150014	0.154158	0.157938	0.174282	0.172503	0.153842	0.164805	0.164253	0.175415	0.154813	0.165721	0.155291	0.155875	0.166275	0.157328	0.147239	0.176103	0.170418	0.160381	0.159659	0.165398	0.154162	0.16463	0.175376	0.15889	0.171097	0.171905	0.167359	0.182242	0.178742	0.177468	0.153769	0.158475	0.161253	0.177791	0.158436	0.158089	0.172035	0.18047	0.170838	0.167608	0.169527	0.144353	0.158413	0.163614	0.159761	0.163667	0.162786	0.158571
OVO6	0.175686	0.172803	0.170655	0.186552	0.185754	0.149594	0.159786	0.190034	0.189825	0.177754	0.18493	0.188284	0.173502	0.178667	0.155947	0.168796	0.181102	0.168348	0.182242	0.175745	0.193169	0.18155	0.185729	0.165925	0.172787	0.188124	0.188949	0.190857	0.178023	0.179407	0.1891	0.162409	0.18461	0.179358	0.189982	0.187661	0.170106	0.186558	0.200706	0.185562	0.167887	0.183499	0.175774	0.177335	0.171908	0.203073	0.199167	0.196555	0.193614
OVO7	0.165251	0.157978	0.167838	0.160857	0.164546	0.154734	0.181586	0.162121	0.195156	0.164379	0.163836	0.166341	0.170101	0.169332	0.172376	0.152324	0.162325	0.17357	0.171611	0.183134	0.170128	0.15512	0.162842	0.183454	0.154502	0.18023	0.168997	0.171956	0.182728	0.18311	0.157196	0.166994	0.160194	0.168489	0.168576	0.157144	0.162468	0.178528	0.152452	0.175934	0.181835	0.17272	0.129787	0.157023	0.157196	0.16823	0.166459	0.159826	0.169365
OVO8	0.167515	0.18596	0.187715	0.19457	0.195473	0.174444	0.184847	0.195375	0.193057	0.177407	0.187194	0.182626	0.176003	0.19253	0.184934	0.177272	0.184849	0.18815	0.184909	0.184265	0.176091	0.193228	0.197829	0.175595	0.177243	0.200845	0.184478	0.199217	0.177221	0.181776	0.195619	0.18957	0.186766	0.184972	0.189625	0.181087	0.177484	0.188581	0.186681	0.181601	0.19225	0.176641	0.177916	0.165308	0.182794	0.187353	0.175396	0.18914	0.19098
OVO9	0.168309	0.183614	0.186811	0.196037	0.184566	0.169234	0.173571	0.187465	0.178666	0.169374	0.176452	0.181251	0.173891	0.187689	0.178065	0.177951	0.182724	0.183369	0.185156	0.188469	0.17584	0.181667	0.197617	0.177886	0.176576	0.210828	0.185691	0.19486	0.182357	0.19153	0.185922	0.181491	0.19186	0.186459	0.190334	0.18291	0.189341	0.185918	0.1864	0.185608	0.195894	0.181292	0.181409	0.174015	0.191031	0.184491	0.174018	0.187089	0.187087
PDR	0.141814	0.156995	0.144339	0.132092	0.123327	0.140626	0.147181	0.137722	0.140594	0.120211	0.132947	0.128332	0.115559	0.148903	0.140817	0.123144	0.140376	0.127153	0.145439	0.146601	0.157879	0.128083	0.145186	0.127014	0.132781	0.139702	0.119026	0.131303	0.144508	0.147165	0.135939	0.135515	0.139438	0.145875	0.118267	0.130727	0.12263	0.14302	0.143988	0.117899	0.105055	0.124674	0.131008	0.115415	0.145102	0.139265	0.124092	0.138811	0.135542
RDA1	0.137466	0.116452	0.138453	0.132163	0.131932	0.142835	0.112044	0.135067	0.141198	0.129036	0.137305	0.116799	0.136847	0.129677	0.132369	0.121146	0.142751	0.115094	0.122341	0.115067	0.132214	0.104632	0.118088	0.141982	0.131226	0.128843	0.134674	0.120504	0.139043	0.137289	0.146201	0.129628	0.120262	0.122658	0.135282	0.117378	0.123887	0.141477	0.12269	0.115794	0.123483	0.131791	0.122916	0.131195	0.108375	0.134184	0.14315	0.12498	0.130209
RDA2	0.147711	0.123458	0.139096	0.12309	0.130496	0.155768	0.137541	0.120002	0.143073	0.123806	0.124435	0.142034	0.124596	0.105539	0.134927	0.116218	0.122623	0.138433	0.120848	0.132845	0.121402	0.130413	0.127597	0.144365	0.126359	0.132865	0.140506	0.120224	0.150078	0.15296	0.148504	0.147429	0.136163	0.139097	0.137585	0.125219	0.129666	0.138626	0.139956	0.133619	0.136225	0.14438	0.133731	0.131355	0.128248	0.147221	0.163649	0.135825	0.132862
ROM	0.116994	0.140149	0.120362	0.134993	0.122906	0.147151	0.150282	0.138323	0.134695	0.126138	0.117625	0.111173	0.130256	0.150182	0.138537	0.136886	0.156156	0.134589	0.146598	0.108294	0.135945	0.128009	0.132634	0.139511	0.125423	0.13893	0.131341	0.142499	0.126546	0.121992	0.113586	0.14749	0.130805	0.141182	0.117945	0.116473	0.122612	0.141976	0.140288	0.113397	0.0934814	0.119354	0.130222	0.118811	0.153919	0.125341	0.108154	0.121353	0.126542
SBF	0.136979	0.162828	0.151308	0.159035	0.134598	0.152448	0.157919	0.128719	0.159067	0.126787	0.154929	0.136377	0.152801	0.162687	0.157433	0.136619	0.143587	0.143934	0.169566	0.144666	0.149349	0.123111	0.134904	0.168257	0.132581	0.160731	0.138919	0.122612	0.152765	0.152475	0.153324	0.133606	0.148864	0.139191	0.111364	0.114788	0.124526	0.146485	0.125262	0.110395	0.123664	0.148446	0.137836	0.131949	0.15243	0.139589	0.137822	0.121595	0.148807
SGU1	0.126859	0.128921	0.140388	0.136186	0.113765	0.141105	0.136483	0.140449	0.140405	0.131902	0.151174	0.109708	0.110727	0.144376	0.145253	0.127908	0.140302	0.135639	0.146616	0.129915	0.1454	0.123286	0.138092	0.153128	0.150082	0.140063	0.132305	0.119689	0.136122	0.153012	0.122486	0.141512	0.138734	0.141177	0.131996	0.121044	0.134923	0.157924	0.143856	0.0982888	0.082578	0.121827	0.124919	0.111908	0.128066	0.129373	0.112813	0.125606	0.140049
SGU2	0.137667	0.133224	0.137607	0.112794	0.113382	0.136661	0.141061	0.121453	0.158264	0.117598	0.135963	0.100651	0.125974	0.140828	0.12735	0.113339	0.128003	0.128578	0.127237	0.137688	0.144827	0.109891	0.11285	0.149953	0.130757	0.107441	0.0986458	0.1156	0.132136	0.138144	0.142217	0.118425	0.127477	0.136488	0.104941	0.1082	0.12365	0.136242	0.118534	0.12867	0.118129	0.122637	0.0924265	0.0913822	0.0970227	0.0916156	0.122162	0.126603	0.125775
SKZ1	0.134982	0.143376	0.113443	0.133476	0.124772	0.150963	0.132435	0.129438	0.143108	0.133316	0.133692	0.111523	0.129943	0.121616	0.138308	0.1131	0.127484	0.127462	0.131132	0.107344	0.138792	0.130739	0.120889	0.124226	0.102712	0.11533	0.135634	0.149049	0.143752	0.129026	0.135462	0.142826	0.140636	0.130532	0.131659	0.12169	0.120865	0.134627	0.143332	0.114494	0.115041	0.137257	0.138208	0.132364	0.12377	0.14516	0.14756	0.138512	0.145356
SKZ2	0.129298	0.153356	0.121374	0.133216	0.120187	0.144096	0.158285	0.128841	0.141514	0.137835	0.139385	0.114204	0.12557	0.142001	0.137103	0.114645	0.133109	0.136032	0.146522	0.131008	0.136909	0.128345	0.14204	0.138295	0.114684	0.128988	0.119472	0.14284	0.134742	0.137375	0.147349	0.153047	0.152998	0.158453	0.114158	0.112064	0.119436	0.132669	0.126971	0.129019	0.123045	0.115161	0.125932	0.115456	0.127284	0.132768	0.125793	0.126886	0.132528
SLZ1	0.146044	0.148685	0.14514	0.152654	0.144085	0.176154	0.161703	0.134533	0.159274	0.140144	0.170281	0.121672	0.159774	0.143838	0.143986	0.151563	0.144488	0.146207	0.160339	0.133005	0.149254	0.135597	0.129513	0.178527	0.144065	0.114738	0.130577	0.126862	0.141486	0.147355	0.155435	0.141089	0.158879	0.142665	0.1257	0.131441	0.163203	0.134857	0.138238	0.126013	0.124799	0.153463	0.128524	0.140168	0.125797	0.101778	0.155745	0.132624	0.133504
SLZ2	0.156455	0.138947	0.152854	0.163087	0.1335	0.175849	0.166084	0.121873	0.178285	0.139327	0.155625	0.131116	0.155398	0.149171	0.160406	0.143091	0.137243	0.162314	0.163712	0.156642	0.159303	0.125738	0.126417	0.16554	0.14154	0.111584	0.121484	0.131998	0.144701	0.16589	0.155241	0.137134	0.150525	0.150415	0.128795	0.139312	0.156859	0.144017	0.142583	0.142964	0.141291	0.143696	0.127777	0.126795	0.112031	0.125639	0.163267	0.151785	0.133286
SLZ3	0.146283	0.144042	0.141723	0.168624	0.137976	0.187019	0.165934	0.154021	0.156727	0.147762	0.156153	0.135455	0.16395	0.158542	0.176122	0.164828	0.15232	0.162687	0.178229	0.128974	0.146735	0.155296	0.132062	0.187533	0.133343	0.144498	0.15749	0.155749	0.1457	0.148754	0.133218	0.165251	0.149457	0.139911	0.145462	0.143729	0.167196	0.142364	0.154097	0.144131	0.130681	0.161514	0.150537	0.1356	0.151282	0.143542	0.157964	0.145828	0.150355
SMS	0.133079	0.128444	0.123273	0.124923	0.117126	0.131303	0.123749	0.129826	0.135004	0.114554	0.13478	0.103285	0.117041	0.148112	0.126565	0.121686	0.138076	0.109762	0.120704	0.119718	0.131794	0.110288	0.121807	0.142663	0.115051	0.124037	0.107365	0.114797	0.119764	0.138928	0.144206	0.13129	0.128336	0.13721	0.120315	0.0973054	0.118905	0.123812	0.123135	0.107515	0.110969	0.121881	0.116476	0.11095	0.122906	0.109487	0.102233	0.118401	0.125606
SUM1	0.132253	0.147654	0.153336	0.153496	0.150362	0.146395	0.166226	0.153386	0.153815	0.112525	0.141623	0.134591	0.146017	0.135469	0.129014	0.143577	0.109191	0.140494	0.159424	0.135335	0.13577	0.138064	0.154585	0.149875	0.139047	0.141204	0.153595	0.152283	0.119162	0.141297	0.168004	0.132831	0.142003	0.119955	0.139452	0.122989	0.110304	0.141107	0.123302	0.13452	0.134977	0.145747	0.140143	0.127708	0.142252	0.160143	0.146398	0.137004	0.121093
SUM2	0.139619	0.150009	0.159428	0.14955	0.152598	0.162858	0.179509	0.167055	0.159582	0.129716	0.150691	0.150436	0.133344	0.13856	0.142747	0.15564	0.120068	0.157882	0.158372	0.136982	0.130084	0.151046	0.159395	0.161188	0.150442	0.150408	0.155257	0.151713	0.118578	0.140154	0.17444	0.143007	0.151798	0.134853	0.145736	0.131242	0.127146	0.133949	0.137879	0.13423	0.148849	0.146038	0.145943	0.130914	0.147041	0.163207	0.133651	0.136489	0.138172
SWA1	0.13574	0.123992	0.149383	0.121063	0.118352	0.154113	0.140111	0.136102	0.151261	0.115912	0.142259	0.108396	0.113865	0.125672	0.131302	0.117096	0.12171	0.133293	0.125761	0.135741	0.134222	0.118287	0.123541	0.146767	0.139663	0.121281	0.119281	0.094092	0.134805	0.132143	0.134415	0.114482	0.137094	0.135439	0.117712	0.0982824	0.120466	0.125319	0.136522	0.0928224	0.109106	0.131417	0.114035	0.101654	0.119085	0.127751	0.118386	0.10365	0.117197
SWA2	0.132205	0.136825	0.16775	0.139593	0.133428	0.160956	0.158832	0.137306	0.145598	0.132678	0.159212	0.120599	0.141998	0.143988	0.143669	0.134491	0.138031	0.128094	0.153955	0.145896	0.146136	0.124232	0.127418	0.159535	0.144232	0.14341	0.132422	0.0894407	0.156022	0.139379	0.148083	0.108974	0.148746	0.120087	0.119946	0.100455	0.118344	0.13429	0.127832	0.105326	0.126429	0.146036	0.120024	0.106965	0.126159	0.121959	0.117178	0.102839	0.121093
SWA3	0.142971	0.129449	0.151265	0.127311	0.132073	0.139095	0.13289	0.102712	0.138621	0.104666	0.132268	0.119125	0.115799	0.125203	0.122144	0.115847	0.12207	0.129971	0.128175	0.150895	0.136687	0.118454	0.134859	0.162131	0.134075	0.124658	0.11106	0.0950902	0.138377	0.151823	0.143615	0.120563	0.119463	0.128744	0.119588	0.119747	0.125148	0.143863	0.112579	0.134667	0.128233	0.137954	0.096948	0.0870408	0.115245	0.113476	0.135522	0.120922	0.119458
SWA4	0.159173	0.125587	0.163095	0.154878	0.138963	0.152629	0.154604	0.130074	0.146355	0.135799	0.144655	0.132666	0.132839	0.145001	0.154334	0.121999	0.128513	0.150283	0.160077	0.161795	0.135093	0.125122	0.149048	0.16925	0.152297	0.158207	0.14005	0.11627	0.163249	0.164779	0.141591	0.121443	0.148086	0.146776	0.153471	0.114077	0.13532	0.150339	0.123217	0.142433	0.138161	0.140924	0.123338	0.123906	0.138851	0.132145	0.134882	0.119657	0.126029
SWM	0.130657	0.139739	0.132886	0.158902	0.148074	0.140372	0.137391	0.130923	0.14066	0.127654	0.138686	0.126688	0.138952	0.145486	0.1405	0.142815	0.147243	0.132481	0.147041	0.122062	0.127997	0.139206	0.13869	0.144162	0.142407	0.152996	0.135763	0.138764	0.117256	0.109541	0.134481	0.122504	0.140459	0.133597	0.133376	0.119621	0.136338	0.110609	0.132919	0.131692	0.11601	0.130887	0.109336	0.12408	0.144241	0.130741	0.123818	0.121126	0.130215
TWM	0.126263	0.147579	0.130529	0.136911	0.120403	0.115693	0.138001	0.135631	0.134264	0.128249	0.139061	0.127053	0.13378	0.147193	0.129187	0.131272	0.13838	0.113619	0.149384	0.122258	0.137938	0.125786	0.136106	0.145819	0.134984	0.139002	0.128742	0.140872	0.141062	0.126932	0.138843	0.126935	0.148326	0.142578	0.109138	0.123137	0.124963	0.136447	0.126543	0.133423	0.112689	0.119627	0.116982	0.123761	0.132615	0.127156	0.117244	0.121614	0.133893
TXL	0.124328	0.154802	0.14911	0.1264	0.148337	0.141392	0.143395	0.14637	0.12827	0.131966	0.151037	0.138359	0.145275	0.129104	0.112322	0.146595	0.154492	0.12086	0.142606	0.135751	0.154836	0.139044	0.143408	0.151157	0.129219	0.155744	0.148272	0.144897	0.137714	0.128769	0.134955	0.130537	0.143253	0.125891	0.155655	0.13304	0.137368	0.136189	0.133823	0.123435	0.116134	0.147629	0.154307	0.138553	0.162838	0.154006	0.135895	0.143713	0.136333
VBS	0.154286	0.140017	0.142353	0.146634	0.138898	0.146911	0.128338	0.157489	0.139065	0.135114	0.146114	0.136785	0.128851	0.160009	0.147993	0.124438	0.155102	0.119192	0.166447	0.139644	0.165619	0.126512	0.134728	0.141411	0.136222	0.151435	0.133183	0.139045	0.166818	0.153323	0.125384	0.142632	0.143549	0.131238	0.130486	0.132341	0.13415	0.155196	0.165525	0.130655	0.114915	0.140663	0.144554	0.142111	0.141124	0.148042	0.143206	0.143274	0.150856
*AWD: African White Dorper, AFS: Afshari, AWS: Awassi, BGE: Bangladeshi, BCS: Brazilian Creole, CAS: Castellana, CHA: Changthangi, CHE: Cheviot, CCA: Cine Capari, DWM: Dollgellau Welsh Mountain, ETB: Eastern Tibetan, EMZ: Ethiopian Menz, FIN: Finnsheep, GUR: Garut, GCN: Gulf Coast native, GAR: Indian Garole, KRS: Karakas, KAR: Karya, LAC: Lacaune, BMN: Morada Nova, NQA: Namaqua Afrikaner, NDZ: No…
[truncated: 126 more columns]
