# Supplementary material for: Analysis of Whole Genome Resequencing Datasets from a Worldwide Sample of Sheep Breeds to Identify Potential Causal Mutations Influencing Milk Composition Traits
Source: Animals (Basel). 2020 Sep 1;10(9):1542. doi: 10.3390/ani10091542 (PMC7552124; doi:10.3390/ani10091542)
Supplement: Supplementary file 1 [file animals-10-01542-s001.zip › Table S6.xlsx]

## Sheet: Table S6
SUPPLEMENTARY MATERIAL ANALYSIS OF WHOLE-GENOME RESEQUENCING DATASETS FROM A WORLD-WIDE SAMPLE OF SHEEP BREEDS TO IDENTIFY POTENTIAL CAUSAL MUTATIONS INFLUENCING MILK COMPOSITION TRAITS. By: Hector Marina, Beatriz Gutiérrez-Gil, Cristina Esteban-Blanco, Aroa Suárez-Vega, Rocio Pelayo, Juan-José. Arranz.
Table S6. Potential functionally relevant SNP variants identified in the genomic regions harbouring the milk composition candidate genes considered in this work and their functional consequences according to the annotation performed with the SnpEff and VEP software (For further information about the column field names see Ensembl Variant Effect Predictor: http://www.ensembl.org/info/docs/tools/ve…
Chromosome	Position (bp)	dbSNP_ID	Reference Allele	Alternate Allele	Gene Symbol	Variant	Functional impact (ensemblVEP_Oarv3.1)	Ensembl Gene ID	Affected transcript	BioType	Variant Class	Exon in Gene	Positions in CDS	Positions in protein	Strand	Amino_acid_substitution	Codon_change	Functional impact (SIFT_Oarv3.1)	Protein_Domain	DOMESTIC BREEDS	WILD SPECIES	Afshari	Spanish Assaf	African White Dorper	Awassi	Turkish Awassi	Brazilian Creole	Bangladeshi	Morada Nova	Santa Inês	Castellana	Cine Capari	Changthangi	Cheviot	Churra	Dollgellau Welsh Mountain	Ethiopian Menz	Eastern Tibetan	Finnsheep	Indian Garole	Gulf Coast native	Garut	Karya	Karakas	Lacaune	Spanish Merino	Australian Merino	Norduz	Namaqua Afrikaner
2	45658524	rs1091994428	T	C	LPL	missense_variant	MODERATE	ENSOARG00000010719	ENSOART00000011666	protein_coding	SNV	6/10	ENSOART00000011666.1:c.985A>G	ENSOARP00000011504.1:p.Ser329Gly	-1	S/G	Agc/Ggc	deleterious(0.03)	Pfam_domain:PF00151&PIRSF_domain:PIRSF000865&Superfamily_domains:SSF53474&TIGRFAM_domain:TIGR03230	0.977273	1	1	1	1	1	1	1	1	1	1	1	1	1	1	1	1	1	1	1	1	1	1	1	1	1	1	1	1	0
2	70477923	.	G	A	VLDLR	missense_variant	MODERATE	ENSOARG00000013303	ENSOART00000014468	protein_coding	SNV	9/18	ENSOART00000014468.1:c.1361G>A	ENSOARP00000014261.1:p.Arg454Gln	1	R/Q	cGa/cAa	deleterious(0)	SMART_domains:SM00135&Superfamily_domains:SSF63825&Superfamily_domains:SSF57184	1	0.944444	1	1	1	1	1	1	1	1	1	1	1	1	1	1	1	1	1	1	1	1	1	1	1	1	1	1	1	1
2	87104713	.	C	T	PLIN2	missense_variant	MODERATE	ENSOARG00000014199	ENSOART00000015469	protein_coding	SNV	4/7	ENSOART00000015469.1:c.523G>A	ENSOARP00000015248.1:p.Gly175Arg	-1	G/R	Gga/Aga	deleterious(0.03)	Pfam_domain:PF03036&PIRSF_domain:PIRSF036881	1	0.982456	1	1	1	1	1	1	1	1	1	1	1	1	1	1	1	1	1	1	1	1	1	1	1	1	1	1	1	1
2	87104865	.	G	A	PLIN2	missense_variant	MODERATE	ENSOARG00000014199	ENSOART00000015469	protein_coding	SNV	4/7	ENSOART00000015469.1:c.371C>T	ENSOARP00000015248.1:p.Thr124Met	-1	T/M	aCg/aTg	deleterious(0.04)	Pfam_domain:PF03036&PIRSF_domain:PIRSF036881	1	0.981481	1	1	1	1	1	1	1	1	1	1	1	1	1	1	1	1	1	1	1	1	1	1	1	1	1	1	1	1
3	3570969	rs600923112	T	A	PAEP	missense_variant	MODERATE	ENSOARG00000005099	ENSOART00000005558	protein_coding	SNV	5/6	ENSOART00000005558.1:c.500A>T	ENSOARP00000005471.1:p.Gln167Leu	-1	Q/L	cAg/cTg	deleterious(0)		0.593817	0.888889	NA	0.6875	0	NA	1	NA	0	NA	0.75	NA	NA	NA	NA	0.7	0.5	0.5	1	NA	0	0.75	NA	1	1	0	0.333333	0.8125	0.5	0
3	3570969	rs600923112	T	C	PAEP	missense_variant	MODERATE	ENSOARG00000005099	ENSOART00000005558	protein_coding	SNV	5/6	ENSOART00000005558.1:c.500A>G	ENSOARP00000005471.1:p.Gln167Arg	-1	Q/R	cAg/cGg	deleterious(0)		0.995901	0.962963	NA	0.90625	1	NA	1	NA	1	NA	1	NA	NA	NA	NA	0.966667	1	1	1	NA	1	1	NA	1	1	1	1	1	1	1
3	20554521	rs1088159087	C	T	LPIN1	missense_variant	MODERATE	ENSOARG00000016144	ENSOART00000017583	protein_coding	SNV	4/22	ENSOART00000017583.1:c.716C>T	ENSOARP00000017337.1:p.Ser239Leu	1	S/L	tCg/tTg	deleterious(0)		0.988636	1	1	1	1	1	1	1	1	1	1	1	1	1	1	1	1	1	1	1	1	1	1	1	1	1	1	1	1	1
3	20554676	.	G	A	LPIN1	splice_acceptor_variant	HIGH	ENSOARG00000016144	ENSOART00000017583	protein_coding	SNV	4/21	ENSOART00000017583.1:c.729-1G>A		1					0.9975	1	1	0.888889	1	1	1	1	1	1	1	1	1	1	1	1	1	1	1	1	1	1	1	1	1	1	1	1	1	1
3	20559324	rs430554470	G	A	LPIN1	splice_acceptor_variant	HIGH	ENSOARG00000016144	ENSOART00000017583	protein_coding	SNV	6/21	ENSOART00000017583.1:c.837-1G>A		1					1	0.333333	1	1	1	1	1	1	1	1	1	1	1	1	1	1	1	1	1	1	1	1	1	1	1	1	1	1	1	1
3	20565151	rs1094286242	A	C	LPIN1	missense_variant	MODERATE	ENSOARG00000016144	ENSOART00000017583	protein_coding	SNV	11/22	ENSOART00000017583.1:c.1652A>C	ENSOARP00000017337.1:p.Asn551Thr	1	N/T	aAt/aCt	deleterious(0.01)		0.988636	1	1	1	1	1	1	1	1	1	1	1	1	1	1	1	1	1	1	1	0.5	1	1	1	1	1	1	1	1	1
3	20590593	.	A	G	LPIN1	missense_variant	MODERATE	ENSOARG00000016144	ENSOART00000017583	protein_coding	SNV	21/22	ENSOART00000017583.1:c.2645A>G	ENSOARP00000017337.1:p.Asn882Ser	1	N/S	aAc/aGc	deleterious(0.02)		0.994318	1	1	1	1	1	1	1	1	1	1	1	1	1	1	1	1	1	1	1	1	1	1	1	1	1	1	1	1	1
3	92181956	rs605446214	G	A	XDH	missense_variant	MODERATE	ENSOARG00000010953	ENSOART00000011926	protein_coding	SNV	3/36	ENSOART00000011926.1:c.139G>A	ENSOARP00000011755.1:p.Gly47Ser	1	G/S	Ggc/Agc	deleterious(0.03)	Pfam_domain:PF00111&PIRSF_domain:PIRSF000127&PROSITE_profiles:PS51085&Superfamily_domains:SSF54292&Low_complexity_(Seg):Seg&TIGRFAM_domain:TIGR02963	0.975478	1	1	0.921053	1	0.5	1	1	1	1	1	1	1	1	1	1	1	1	1	1	1	1	1	1	1	1	1	1	1	1
3	92186808	.	G	A	XDH	missense_variant	MODERATE	ENSOARG00000010953	ENSOART00000011926	protein_coding	SNV	5/36	ENSOART00000011926.1:c.361G>A	ENSOARP00000011755.1:p.Val121Ile	1	V/I	Gtc/Atc	deleterious(0.01)	Pfam_domain:PF01799&PIRSF_domain:PIRSF000127&Superfamily_domains:SSF47741&TIGRFAM_domain:TIGR02963	1	0.916667	1	1	1	1	1	1	1	1	1	1	1	1	1	1	1	1	1	1	1	1	1	1	1	1	1	1	1	1
3	92196044	rs428221119	G	C	XDH	missense_variant	MODERATE	ENSOARG00000010953	ENSOART00000011926	protein_coding	SNV	9/36	ENSOART00000011926.1:c.738G>C	ENSOARP00000011755.1:p.Leu246Phe	1	L/F	ttG/ttC	deleterious(0.02)	Pfam_domain:PF00941&PIRSF_domain:PIRSF000127&Superfamily_domains:SSF56176&TIGRFAM_domain:TIGR02963	0.860661	1	0.5	0.947368	1	1	0.75	1	1	0.75	0.75	1	1	1	0.5	0.819149	0.5	1	1	1	1	0.25	1	1	1	0.75	0.75	0.769231	0.75	1
3	92199447	.	C	T	XDH	missense_variant	MODERATE	ENSOARG00000010953	ENSOART00000011926	protein_coding	SNV	11/36	ENSOART00000011926.1:c.1006C>T	ENSOARP00000011755.1:p.Arg336Cys	1	R/C	Cgc/Tgc	deleterious(0)	Pfam_domain:PF00941&PIRSF_domain:PIRSF000127&Superfamily_domains:SSF56176&TIGRFAM_domain:TIGR02963	1	0.964912	1	1	1	1	1	1	1	1	1	1	1	1	1	1	1	1	1	1	1	1	1	1	1	1	1	1	1	1
3	92207935	.	A	C	XDH	missense_variant&splice_region_variant	MODERATE	ENSOARG00000010953	ENSOART00000011926	protein_coding	SNV	16/36	ENSOART00000011926.1:c.1689A>C	ENSOARP00000011755.1:p.Gln563His	1	Q/H	caA/caC	deleterious(0.02)	PIRSF_domain:PIRSF000127&Superfamily_domains:SSF54665	1	0.981481	1	1	1	1	1	1	1	1	1	1	1	1	1	1	1	1	1	1	1	1	1	1	1	1	1	1	1	1
3	92215727	rs429850918	C	T	XDH	missense_variant	MODERATE	ENSOARG00000010953	ENSOART00000011926	protein_coding	SNV	17/36	ENSOART00000011926.1:c.1840C>T	ENSOARP00000011755.1:p.Arg614Trp	1	R/W	Cgg/Tgg	deleterious(0)	Pfam_domain:PF01315&PIRSF_domain:PIRSF000127&Superfamily_domains:SSF54665	0.759691	0.990196	0.75	0.583333	1	1	0.75	0.25	1	1	0.75	1	1	0.75	0.75	0.968085	0.5	0.5	1	1	1	1	1	0.5	0.25	0.5	0.875	1	1	0.5
3	92217153	.	A	G	XDH	missense_variant	MODERATE	ENSOARG00000010953	ENSOART00000011926	protein_coding	SNV	18/36	ENSOART00000011926.1:c.1877A>G	ENSOARP00000011755.1:p.Glu626Gly	1	E/G	gAa/gGa	deleterious(0.01)	Pfam_domain:PF01315&PIRSF_domain:PIRSF000127&Superfamily_domains:SSF54665	1	0.989583	1	1	1	1	1	1	1	1	1	1	1	1	1	1	1	1	1	1	1	1	1	1	1	1	1	1	1	1
3	92221506	.	G	A	XDH	missense_variant	MODERATE	ENSOARG00000010953	ENSOART00000011926	protein_coding	SNV	22/36	ENSOART00000011926.1:c.2363G>A	ENSOARP00000011755.1:p.Arg788Gln	1	R/Q	cGg/cAg	deleterious(0.01)	Pfam_domain:PF02738&PIRSF_domain:PIRSF000127&Superfamily_domains:SSF56003	1	0.991228	1	1	1	1	1	1	1	1	1	1	1	1	1	1	1	1	1	1	1	1	1	1	1	1	1	1	1	1
3	92228841	.	G	A	XDH	missense_variant	MODERATE	ENSOARG00000010953	ENSOART00000011926	protein_coding	SNV	28/36	ENSOART00000011926.1:c.3091G>A	ENSOARP00000011755.1:p.Val1031Met	1	V/M	Gtg/Atg	deleterious(0)	Pfam_domain:PF02738&PIRSF_domain:PIRSF000127&Superfamily_domains:SSF56003	1	0.991228	1	1	1	1	1	1	1	1	1	1	1	1	1	1	1	1	1	1	1	1	1	1	1	1	1	1	1	1
3	92229665	.	A	G	XDH	missense_variant	MODERATE	ENSOARG00000010953	ENSOART00000011926	protein_coding	SNV	29/36	ENSOART00000011926.1:c.3271A>G	ENSOARP00000011755.1:p.Ile1091Val	1	I/V	Atc/Gtc	deleterious(0)	Pfam_domain:PF02738&PIRSF_domain:PIRSF000127&Superfamily_domains:SSF56003	0	0	NA	0	NA	0	0	0	0	0	NA	0	0	0	NA	0	0	NA	NA	0	0	0	NA	0	0	0	0	0	0	NA
3	92229666	.	T	C	XDH	missense_variant	MODERATE	ENSOARG00000010953	ENSOART00000011926	protein_coding	SNV	29/36	ENSOART00000011926.1:c.3272T>C	ENSOARP00000011755.1:p.Ile1091Thr	1	I/T	aTc/aCc	deleterious(0)	Pfam_domain:PF02738&PIRSF_domain:PIRSF000127&Superfamily_domains:SSF56003	0	0	NA	0	NA	0	0	0	0	0	NA	0	0	0	NA	0	0	NA	NA	0	0	0	NA	0	0	0	0	0	0	NA
3	92239567	.	C	A	XDH	missense_variant	MODERATE	ENSOARG00000010953	ENSOART00000011926	protein_coding	SNV	35/36	ENSOART00000011926.1:c.3895C>A	ENSOARP00000011755.1:p.Pro1299Thr	1	P/T	Ccg/Acg	deleterious(0.03)	PIRSF_domain:PIRSF000127&Superfamily_domains:SSF56003	1	0.982456	1	1	1	1	1	1	1	1	1	1	1	1	1	1	1	1	1	1	1	1	1	1	1	1	1	1	1	1
3	137390760	rs403176291	T	C	LALBA	missense_variant	MODERATE	ENSOARG00000019223	ENSOART00000020933	protein_coding	SNV	1/4	ENSOART00000020933.1:c.80T>C	ENSOARP00000020650.1:p.Val27Ala	1	V/A	gTg/gCg	deleterious(0.02)	Pfam_domain:PF00062&Prints_domain:PR00135&Prints_domain:PR00136&SMART_domains:SM00263&Superfamily_domains:SSF53955	0.395908	0.768519	0.5	0.921053	0.25	1	0.5	0	0.5	0.75	0.5	0.75	0.5	0.5	0	0.255319	0	0	0.5	0.25	1	0.75	0.5	1	0.5	0	0.625	0.576923	0.5	0
3	137391826	.	A	G	LALBA	missense_variant	MODERATE	ENSOARG00000019223	ENSOART00000020933	protein_coding	SNV	3/4	ENSOART00000020933.1:c.347A>G	ENSOARP00000020650.1:p.Asp116Gly	1	D/G	gAt/gGt	deleterious(0)	Pfam_domain:PF00062&SMART_domains:SM00263&Superfamily_domains:SSF53955	1	0.944444	1	1	1	1	1	1	1	1	1	1	1	1	1	1	1	1	1	1	1	1	1	1	1	1	1	1	1	1
3	137392389	rs400411835	G	A	LALBA	missense_variant	MODERATE	ENSOARG00000019223	ENSOART00000020933	protein_coding	SNV	4/4	ENSOART00000020933.1:c.403G>A	ENSOARP00000020650.1:p.Asp135Asn	1	D/N	Gat/Aat	deleterious(0.02)	Pfam_domain:PF00062&Prints_domain:PR00136&SMART_domains:SM00263&Superfamily_domains:SSF53955	0.965909	1	0.75	1	1	1	1	1	1	1	1	1	1	0.5	1	1	1	1	1	1	1	1	0.5	1	1	1	1	1	1	1
5	22656479	rs1093823903	C	A	SLC27A6	missense_variant	MODERATE	ENSOARG00000017050	ENSOART00000018564	protein_coding	SNV	1/10	ENSOART00000018564.1:c.430G>T	ENSOARP00000018303.1:p.Gly144Cys	-1	G/C	Ggc/Tgc	deleterious(0)	Pfam_domain:PF00501&Superfamily_domains:SSF56801	0.994318	1	1	1	1	1	0.75	1	1	1	1	1	1	1	1	1	1	1	1	1	1	1	1	1	1	1	1	1	1	1
6	85095954	rs602886315	G	A	CSN1S1	missense_variant	MODERATE	ENSOARG00000010276	ENSOART00000011186	protein_coding	SNV	8/16	ENSOART00000011186.1:c.248G>A	ENSOARP00000011026.1:p.Ser83Asn	1	S/N	aGt/aAt	deleterious(0.03)	Low_complexity_(Seg):Seg	0.982955	1	1	1	1	1	1	1	1	1	1	1	1	1	1	1	1	1	1	1	1	1	1	1	1	1	1	1	1	1
6	85098219	rs402025460	A	G	CSN1S1	missense_variant	MODERATE	ENSOARG00000010276	ENSOART00000011186	protein_coding	SNV	11/16	ENSOART00000011186.1:c.359A>G	ENSOARP00000011026.1:p.Asn120Ser	1	N/S	aAc/aGc	deleterious(0.04)	Pfam_domain:PF00363	0.997093	0.333333	1	1	1	1	1	1	1	1	1	1	1	1	1	1	1	1	1	1	1	1	1	1	1	1	1	1	1	1
6	85117435	rs406764118	G	T	CSN2	missense_variant	MODERATE	ENSOARG00000010477	ENSOART00000011405	protein_coding	SNV	6/7	ENSOART00000011405.1:c.493C>A	ENSOARP00000011245.1:p.Gln165Lys	-1	Q/K	Cag/Aag	deleterious(0.01)	Pfam_domain:PF00363&PIRSF_domain:PIRSF002372&PROSITE_profiles:PS50099	1	0.333333	1	1	1	1	1	1	1	1	1	1	1	1	1	1	1	1	1	1	1	1	1	1	1	1	1	1	1	1
6	85187005	.	G	A	CSN1S2	splice_donor_variant	HIGH	ENSOARG00000010683	ENSOART00000011634	protein_coding	SNV	4/15	ENSOART00000011634.1:c.144+1G>A		1					1	0.943333	1	1	1	1	1	1	1	1	1	1	1	1	1	1	1	1	1	1	1	1	1	1	1	1	1	1	1	1
6	85189841	rs430397133	G	T	CSN1S2	missense_variant	MODERATE	ENSOARG00000010683	ENSOART00000011634	protein_coding	SNV	9/16	ENSOART00000011634.1:c.268G>T	ENSOARP00000011473.1:p.Asp90Tyr	1	D/Y	Gac/Tac	deleterious(0)	Pfam_domain:PF00363&PIRSF_domain:PIRSF002371	0.62304	0.970588	0.75	0.605263	0.75	1	0.5	1	0	0.5	0.5	0.75	0.5	0	0.75	0.808511	1	0.5	0	0.5	0.5	0.75	1	0.5	0.75	0.75	0.875	0.5	0.5	0
6	85316665	.	A	G	CSN3	missense_variant	MODERATE	ENSOARG00000011084	ENSOART00000012054	protein_coding	SNV	3/3	ENSOART00000012054.1:c.410A>G	ENSOARP00000011880.1:p.Lys137Arg	1	K/R	aAa/aGa	deleterious(0.01)	Pfam_domain:PF00997&PIRSF_domain:PIRSF002374	1	0.990741	1	1	1	1	1	1	1	1	1	1	1	1	1	1	1	1	1	1	1	1	1	1	1	1	1	1	1	1
6	85316703	.	G	A	CSN3	missense_variant	MODERATE	ENSOARG00000011084	ENSOART00000012054	protein_coding	SNV	3/3	ENSOART00000012054.1:c.448G>A	ENSOARP00000011880.1:p.Glu150Lys	1	E/K	Gag/Aag	deleterious(0.04)	Pfam_domain:PF00997&PIRSF_domain:PIRSF002374	1	0.888889	1	1	1	1	1	1	1	1	1	1	1	1	1	1	1	1	1	1	1	1	1	1	1	1	1	1	1	1
6	85316820	rs400093781	T	A	CSN3	missense_variant	MODERATE	ENSOARG00000011084	ENSOART00000012054	protein_coding	SNV	3/3	ENSOART00000012054.1:c.565T>A	ENSOARP00000011880.1:p.Ser189Thr	1	S/T	Tca/Aca	deleterious(0.01)	Pfam_domain:PF00997&PIRSF_domain:PIRSF002374	1	0.333333	1	1	1	1	1	1	1	1	1	1	1	1	1	1	1	1	1	1	1	1	1	1	1	1	1	1	1	1
9	13573262	rs1088753218	A	C	DGAT1	missense_variant	MODERATE	ENSOARG00000014070	ENSOART00000015320	protein_coding	SNV	6/9	ENSOART00000015320.1:c.997A>C	ENSOARP00000015100.1:p.Asn333His	1	N/H	Aac/Cac	deleterious(0.03)		0.0138889	0	0	0	NA	NA	NA	0	NA	NA	NA	0.25	0	NA	0	0	NA	NA	0	0	0	NA	NA	NA	0	NA	NA	0	NA	NA
11	13029581	rs600011240	G	A	ACACA	missense_variant	MODERATE	ENSOARG00000000829	ENSOART00000000909	protein_coding	SNV	53/53	ENSOART00000000909.1:c.6634C>T	ENSOARP00000000876.1:p.Arg2212Cys	-1	R/C	Cgc/Tgc	deleterious(0)	Low_complexity_(Seg):Seg	0.994918	1	1	0.947368	NA	NA	1	1	1	1	1	1	1	1	NA	0.989583	1	NA	1	1	1	1	1	1	1	1	1	0.875	1	NA
11	13029588	rs589600115	A	T	ACACA	stop_gained	HIGH	ENSOARG00000000829	ENSOART00000000909	protein_coding	SNV	53/53	ENSOART00000000909.1:c.6627T>A	ENSOARP00000000876.1:p.Cys2209Ter	-1	C/*	tgT/tgA			0.988649	0.896667	1	0.842105	NA	NA	1	1	1	1	1	1	1	1	NA	0.989583	1	NA	1	1	1	1	1	1	1	1	1	1	1	NA
11	13135090	rs1090672500	G	A	ACACA	missense_variant	MODERATE	ENSOARG00000000829	ENSOART00000000909	protein_coding	SNV	31/53	ENSOART00000000909.1:c.3713C>T	ENSOARP00000000876.1:p.Ser1238Phe	-1	S/F	tCt/tTt	deleterious(0.01)	Pfam_domain:PF08326	0.999106	1	1	1	1	1	1	1	1	1	1	1	1	1	1	1	1	1	1	1	1	1	1	1	1	1	1	0.961538	1	1
11	13192259	rs1091739026	T	C	ACACA	missense_variant	MODERATE	ENSOARG00000000829	ENSOART00000000909	protein_coding	SNV	11/53	ENSOART00000000909.1:c.1106A>G	ENSOARP00000000876.1:p.Asn369Ser	-1	N/S	aAt/aGt	deleterious(0.02)	Pfam_domain:PF02222&Pfam_domain:PF02786&Pfam_domain:PF07478&PROSITE_profiles:PS50975&PROSITE_profiles:PS50979&Superfamily_domains:SSF56059	0.996212	1	1	1	1	1	1	1	1	1	1	1	1	1	1	1	1	1	1	1	1	1	1	1	1	1	1	1	1	1
11	13207753	rs1088559398	G	A	ACACA	missense_variant	MODERATE	ENSOARG00000000829	ENSOART00000000909	protein_coding	SNV	6/53	ENSOART00000000909.1:c.520C>T	ENSOARP00000000876.1:p.His174Tyr	-1	H/Y	Cac/Tac	deleterious(0.02)	Pfam_domain:PF00289&PROSITE_profiles:PS50979&Superfamily_domains:SSF52440	0.988636	1	1	1	1	1	1	1	1	1	1	1	1	1	1	1	1	1	1	1	1	1	1	1	1	1	1	1	1	1
11	49944890	.	G	A	FASN	missense_variant	MODERATE	ENSOARG00000017168	ENSOART00000018693	protein_coding	SNV	8/40	ENSOART00000018693.1:c.1265G>A	ENSOARP00000018431.1:p.Arg422His	1	R/H	cGt/cAt	deleterious(0.03)	Low_complexity_(Seg):Seg	1	0.333333	1	1	1	1	1	1	1	1	1	1	1	1	1	1	1	1	1	1	1	1	1	1	1	1	1	1	1	1
11	49945500	.	C	T	FASN	missense_variant	MODERATE	ENSOARG00000017168	ENSOART00000018693	protein_coding	SNV	10/40	ENSOART00000018693.1:c.1549C>T	ENSOARP00000018431.1:p.Arg517Cys	1	R/C	Cgt/Tgt	deleterious(0)	Pfam_domain:PF00698&SMART_domains:SM00827&Superfamily_domains:SSF52151	1	0.888889	1	1	1	1	1	1	1	1	1	1	1	1	1	1	1	1	1	1	1	1	1	1	1	1	1	1	1	1
11	49946196	rs1091029027	C	T	FASN	missense_variant	MODERATE	ENSOARG00000017168	ENSOART00000018693	protein_coding	SNV	12/40	ENSOART00000018693.1:c.1897C>T	ENSOARP00000018431.1:p.Arg633Trp	1	R/W	Cgg/Tgg	deleterious(0)	Pfam_domain:PF00698&SMART_domains:SM00827&Superfamily_domains:SSF52151&Superfamily_domains:SSF55048	0.999126	1	1	1	1	1	1	1	1	1	1	1	1	1	1	1	1	1	1	1	1	1	1	1	1	1	1	0.961538	1	1
11	49955415	rs1094178592	C	T	FASN	missense_variant	MODERATE	ENSOARG00000017168	ENSOART00000018693	protein_coding	SNV	39/40	ENSOART00000018693.1:c.6694C>T	ENSOARP00000018431.1:p.Arg2232Cys	1	R/C	Cgc/Tgc	deleterious(0)	Pfam_domain:PF00975&Superfamily_domains:SSF53474	0.999031	1	1	1	1	1	1	1	1	1	1	1	1	1	1	1	1	1	NA	1	1	1	1	1	1	1	1	0.958333	1	1
20	30527668	rs1088941320	G	C	BTN1A1	missense_variant	MODERATE	ENSOARG00000000198	ENSOART00000000203	protein_coding	SNV	3/7	ENSOART00000000203.1:c.450C>G	ENSOARP00000000177.1:p.Ile150Met	-1	I/M	atC/atG	deleterious(0.03)	PROSITE_profiles:PS50835&Superfamily_domains:SSF48726	0.994318	1	1	1	1	1	1	1	1	1	1	1	1	1	1	1	1	1	1	1	1	0.75	1	1	1	1	1	1	1	1
22	31667111	rs414172248	T	C	GPAM	splice_acceptor_variant	HIGH	ENSOARG00000010969	ENSOART00000011945	protein_coding	SNV	1/21	ENSOART00000011945.1:c.22-2A>G		-1					0.831395	0.333333	1	0.684211	0.75	1	0.75	0.75	1	1	0.75	0.75	1	0.75	1	0.648936	1	0.5	1	1	1	1	1	1	0.75	1	1	0.461538	1	1
[truncated: 19 more columns]
