# Supplementary material for: Analysis of Whole Genome Resequencing Datasets from a Worldwide Sample of Sheep Breeds to Identify Potential Causal Mutations Influencing Milk Composition Traits
Source: Animals (Basel). 2020 Sep 1;10(9):1542. doi: 10.3390/ani10091542 (PMC7552124; doi:10.3390/ani10091542)
Supplement: Supplementary file 1 [file animals-10-01542-s001.zip › Table S7.xlsx]

## Sheet: TableS7
SUPPLEMENTARY MATERIAL ANALYSIS OF WHOLE-GENOME RESEQUENCING DATASETS FROM A WORLD-WIDE SAMPLE OF SHEEP BREEDS TO IDENTIFY POTENTIAL CAUSAL MUTATIONS INFLUENCING MILK COMPOSITION TRAITS. By: Hector Marina, Beatriz Gutiérrez-Gil, Cristina Esteban-Blanco, Aroa Suárez-Vega, Rocio Pelayo, Juan-José. Arranz.
Table S7. QTLs previously identified in the surroundings of the candidate gene region selected in this study. This table summarizes the QTLs previously identified related to milk production and compositional traits in a 250Kb region of the candidate gene locations.
Gene Name	Chr	QTL Start position	QTL End position	Analysis type	QTL Symbol	Trait name
CSN1S1	6	85183711	85195797	Association	107614	Milk lactose percentage
	6	85183711	85195797	Association	107615	Rennet coagulation time
	6	85183711	85195797	Association	107616	Curd firming time
	6	85183711	85195797	Association	107617	Curd firmness
	6	85183711	85195797	Association	107618	Curd firming time
	6	85183711	85195797	Association	107619	Curd firming time
	6	85183711	85195797	Association	107620	Curd firming time
	6	85183711	85195797	Association	107621	Curd firming time
	6	85183711	85195797	Association	107622	Curd firming time
	6	85183711	85195797	Association	107623	Curd firming time
	6	85183711	85195797	Association	107624	Milk protein percentage
	6	85183711	85195797	Association	107625	Milk casein percentage
	6	85183711	85195797	Association	107626	Milk protein percentage
	6	85183711	85195797	Association	107627	Milk casein percentage
	6	85183711	85195797	Association	107628	Milk protein percentage
	6	85183711	85195797	Association	107629	Milk casein percentage
	6	85183711	85195797	Association	107630	Milk protein percentage
	6	85183711	85195797	Association	107631	Milk casein percentage
	6	85183711	85195797	Association	107632	Curd firming time
	6	85183711	85195797	Association	107633	Milk fat percentage
	6	85183711	85195797	Association	107634	Milk lactose percentage
	6	85183711	85195797	Association	107635	Milk lactose percentage
	6	85220145	85220185	Association	57688	Milk protein percentage
CSN2	6	85183711	85195797	Association	107614	Milk lactose percentage
	6	85183711	85195797	Association	107615	Rennet coagulation time
	6	85183711	85195797	Association	107616	Curd firming time
	6	85183711	85195797	Association	107617	Curd firmness
	6	85183711	85195797	Association	107618	Curd firming time
	6	85183711	85195797	Association	107619	Curd firming time
	6	85183711	85195797	Association	107620	Curd firming time
	6	85183711	85195797	Association	107621	Curd firming time
	6	85183711	85195797	Association	107622	Curd firming time
	6	85183711	85195797	Association	107623	Curd firming time
	6	85183711	85195797	Association	107624	Milk protein percentage
	6	85183711	85195797	Association	107625	Milk casein percentage
	6	85183711	85195797	Association	107626	Milk protein percentage
	6	85183711	85195797	Association	107627	Milk casein percentage
	6	85183711	85195797	Association	107628	Milk protein percentage
	6	85183711	85195797	Association	107629	Milk casein percentage
	6	85183711	85195797	Association	107630	Milk protein percentage
	6	85183711	85195797	Association	107631	Milk casein percentage
	6	85183711	85195797	Association	107632	Curd firming time
	6	85183711	85195797	Association	107633	Milk fat percentage
	6	85183711	85195797	Association	107634	Milk lactose percentage
	6	85183711	85195797	Association	107635	Milk lactose percentage
	6	85220145	85220185	Association	57688	Milk protein percentage
CSN1S2	6	85183711	85195797	Association	107614	Milk lactose percentage
	6	85183711	85195797	Association	107615	Rennet coagulation time
	6	85183711	85195797	Association	107616	Curd firming time
	6	85183711	85195797	Association	107617	Curd firmness
	6	85183711	85195797	Association	107618	Curd firming time
	6	85183711	85195797	Association	107619	Curd firming time
	6	85183711	85195797	Association	107620	Curd firming time
	6	85183711	85195797	Association	107621	Curd firming time
	6	85183711	85195797	Association	107622	Curd firming time
	6	85183711	85195797	Association	107623	Curd firming time
	6	85183711	85195797	Association	107624	Milk protein percentage
	6	85183711	85195797	Association	107625	Milk casein percentage
	6	85183711	85195797	Association	107626	Milk protein percentage
	6	85183711	85195797	Association	107627	Milk casein percentage
	6	85183711	85195797	Association	107628	Milk protein percentage
	6	85183711	85195797	Association	107629	Milk casein percentage
	6	85183711	85195797	Association	107630	Milk protein percentage
	6	85183711	85195797	Association	107631	Milk casein percentage
	6	85183711	85195797	Association	107632	Curd firming time
	6	85183711	85195797	Association	107633	Milk fat percentage
	6	85183711	85195797	Association	107634	Milk lactose percentage
	6	85183711	85195797	Association	107635	Milk lactose percentage
	6	85220145	85220185	Association	57688	Milk protein percentage
CSN3	6	85183711	85195797	Association	107614	Milk lactose percentage
	6	85183711	85195797	Association	107615	Rennet coagulation time
	6	85183711	85195797	Association	107616	Curd firming time
	6	85183711	85195797	Association	107617	Curd firmness
	6	85183711	85195797	Association	107618	Curd firming time
	6	85183711	85195797	Association	107619	Curd firming time
	6	85183711	85195797	Association	107620	Curd firming time
	6	85183711	85195797	Association	107621	Curd firming time
	6	85183711	85195797	Association	107622	Curd firming time
	6	85183711	85195797	Association	107623	Curd firming time
	6	85183711	85195797	Association	107624	Milk protein percentage
	6	85183711	85195797	Association	107625	Milk casein percentage
	6	85183711	85195797	Association	107626	Milk protein percentage
	6	85183711	85195797	Association	107627	Milk casein percentage
	6	85183711	85195797	Association	107628	Milk protein percentage
	6	85183711	85195797	Association	107629	Milk casein percentage
	6	85183711	85195797	Association	107630	Milk protein percentage
	6	85183711	85195797	Association	107631	Milk casein percentage
	6	85183711	85195797	Association	107632	Curd firming time
	6	85183711	85195797	Association	107633	Milk fat percentage
	6	85183711	85195797	Association	107634	Milk lactose percentage
	6	85183711	85195797	Association	107635	Milk lactose percentage
	6	85220145	85220185	Association	57688	Milk protein percentage
LALBA	3	137390204	137390244	Association	107613	Rennet coagulation time
	3	137391976	137392016	Association	57707	Milk protein percentage
	3	137391976	137392016	Association	57708	Milk fat percentage
ACACA	11	13232711	13346303	Association	66000	Milk fat percentage
	11	13232711	13346303	Association	66001	Milk fat percentage
	11	13232711	13346303	Association	66002	Milk protein percentage
DGAT1	9	13442041	13442141	Association	13984	Milk fat percentage
	9	13442041	13442141	Association	13985	Milk Yield
	9	13442041	13442141	Association	14022	Milk fat percentage
	9	13442041	13442141	Association	14023	Milk protein percentage
